# Supplementary material for: Endophytic xylariaceous fungi from rice in northern Thailand: discovery of novel species and new host records
Source: MycoKeys. 2025 Jul 29;120:1–34. doi: 10.3897/mycokeys.120.152187 (PMC12326176; doi:10.3897/mycokeys.120.152187)
Supplement: XML Treatment for Apiospora intestini [file mycokeys.120.152187-treatment1.xml]

<!DOCTYPE tp:taxon-treatment
  PUBLIC "-//TaxonX//DTD Taxonomic Treatment Publishing DTD v0 20100105//EN" "tax-treatment-NSO.dtd">
<tp:taxon-treatment xmlns:tp="http://www.plazi.org/taxpub"><tp:treatment-meta><kwd-group><label>Taxon classification</label><kwd>
                  <named-content content-type="kingdom">Fungi</named-content>
                </kwd><kwd>
                  <named-content content-type="order">Xylariales</named-content>
                </kwd><kwd>
                  <named-content content-type="family">Apiosporaceae</named-content>
                </kwd></kwd-group><mixed-citation publication-type="journal"><person-group><name><surname>Absalan</surname><given-names>Sahar</given-names></name><name><surname>Armand</surname><given-names>Alireza</given-names></name><name><surname>Jayawardena</surname><given-names>Ruvishika S.</given-names></name><name><surname>Suwannarach</surname><given-names>Nakarin</given-names></name><name><surname>Monkai</surname><given-names>Jutamart</given-names></name><name><surname>Jungkhun</surname><given-names>Nootjarin</given-names></name><name><surname>Lumyong</surname><given-names>Saisamorn</given-names></name><name><surname>Hyde</surname><given-names>Kevin D.</given-names></name></person-group><article-title>Endophytic xylariaceous fungi from rice in northern Thailand: discovery of novel species and new host records</article-title><source>MycoKeys</source><day>29</day><month>07</month><year>2025</year><volume>120</volume><fpage>1</fpage><lpage>34</lpage><pub-id pub-id-type="doi">10.3897/mycokeys.120.152187</pub-id></mixed-citation></tp:treatment-meta><tp:nomenclature><label>﻿</label><tp:taxon-name>
                <object-id xmlns:xlink="http://www.w3.org/1999/xlink" content-type="arpha" xlink:type="simple">323E4603-959A-5933-BC06-D45C1A01AF4D</object-id>
                <tp:taxon-name-part taxon-name-part-type="genus" reg="Apiospora">Apiospora</tp:taxon-name-part>
                <tp:taxon-name-part taxon-name-part-type="species" reg="intestini">intestini</tp:taxon-name-part>
                <object-id xmlns:xlink="http://www.w3.org/1999/xlink" xlink:type="simple">Index Fungorum: IF837744</object-id>
                <object-id xmlns:xlink="http://www.w3.org/1999/xlink" xlink:type="simple">Facesoffungi Number: FoF17637</object-id>
              </tp:taxon-name><tp:taxon-authority>(Kajale, Sonawane and Roh. Sharma) Pintos and P. Alvarado, Fungal Syst. Evol. 7: 206 (2021)</tp:taxon-authority><xref ref-type="fig" rid="F1">Fig. 1</xref></tp:nomenclature><tp:treatment-sec sec-type="description" id="SECID0E1YAE"><title>Description.</title><p><italic>Endophytic</italic> from healthy leaf of <italic><tp:taxon-name><tp:taxon-name-part taxon-name-part-type="genus" reg="Oryza">Oryza</tp:taxon-name-part><tp:taxon-name-part taxon-name-part-type="species" reg="sativa">sativa</tp:taxon-name-part></tp:taxon-name></italic>. <bold>Sexual morph</bold>: not observed. <bold>Asexual morph</bold>: <bold><italic>Hyphae</italic></bold> 4–5.5 μm wide, septate, thick-walled, hyaline to brown. <bold><italic>Conidiophores</italic></bold>, <bold><italic>conidiogenous cells</italic></bold>, and <bold><italic>conidia</italic></bold> not observed.</p><fig id="F1" position="float" orientation="portrait"><object-id xmlns:xlink="http://www.w3.org/1999/xlink" content-type="doi" xlink:type="simple">10.3897/mycokeys.120.152187.figure1</object-id><object-id xmlns:xlink="http://www.w3.org/1999/xlink" content-type="arpha" xlink:type="simple">35786D11-49E9-53D7-A666-5C643F172CAA</object-id><label>Figure 1.</label><caption><p><italic><tp:taxon-name><tp:taxon-name-part taxon-name-part-type="genus" reg="Apiospora">Apiospora</tp:taxon-name-part><tp:taxon-name-part taxon-name-part-type="species" reg="intestini">intestini</tp:taxon-name-part></tp:taxon-name></italic> (<named-content xmlns:xlink="http://www.w3.org/1999/xlink" content-type="dwc:institutional_code" xlink:title="Mae Fah Luang University Culture Collection" xlink:href="http://grbio.org/institution/mae-fah-luang-university-culture-collection" xlink:type="simple">MFLUCC</named-content> 24-0510, new host record). <bold>a.</bold> Front and reverse of the colony on <abbrev xmlns:xlink="http://www.w3.org/1999/xlink" xlink:title="potato dextrose agar" id="ABBRID0EW1AE" xlink:type="simple">PDA</abbrev>; <bold>b–e.</bold> Hyphae. Scale bars: 20 μm (<bold>c–e</bold>).</p></caption><graphic xmlns:xlink="http://www.w3.org/1999/xlink" xlink:href="mycokeys-120-001-g001.jpg" position="float" orientation="portrait" xlink:type="simple" id="oo_1383874.jpg"><uri content-type="original_file" xlink:type="simple">https://binary.pensoft.net/fig/1383874</uri></graphic></fig></tp:treatment-sec><tp:treatment-sec sec-type="description" id="SECID0ED2AE"><title>Culture characteristics.</title><p>Colonies on <abbrev xmlns:xlink="http://www.w3.org/1999/xlink" xlink:title="potato dextrose agar" id="ABBRID0EJ2AE" xlink:type="simple">PDA</abbrev> reaching 86–90 mm in diameter after 7 days at 28 °C, white, medium dense with some immersed dark brown mycelia, cottony; reverse white.</p></tp:treatment-sec><tp:treatment-sec sec-type="material" id="SECID0EN2AE"><title>Material examined.</title><p>Thailand • Chiang Rai Province, Phan District, Mueang Phan Subdistrict, from healthy tissue part of rice leaf, 5 January 2022, Sahar Absalan (NS50-1a = <abbrev xmlns:xlink="http://www.w3.org/1999/xlink" xlink:title="Mae Fah Luang University Fungarium" id="ABBRID0ET2AE" xlink:type="simple">MFLU</abbrev> 25-0029) (living culture <named-content xmlns:xlink="http://www.w3.org/1999/xlink" content-type="dwc:institutional_code" xlink:title="Mae Fah Luang University Culture Collection" xlink:href="http://grbio.org/institution/mae-fah-luang-university-culture-collection" xlink:type="simple">MFLUCC</named-content> 24-0510).</p></tp:treatment-sec><tp:treatment-sec sec-type="GenBank numbers" id="SECID0E22AE"><title>GenBank numbers.</title><p><named-content xmlns:xlink="http://www.w3.org/1999/xlink" content-type="dwc:institutional_code" xlink:title="Mae Fah Luang University Culture Collection" xlink:href="http://grbio.org/institution/mae-fah-luang-university-culture-collection" xlink:type="simple">MFLUCC</named-content> 24-0510: <abbrev xmlns:xlink="http://www.w3.org/1999/xlink" xlink:title="internal transcribed spacers" id="ABBRID0EF3AE" xlink:type="simple">ITS</abbrev> = <ext-link xmlns:xlink="http://www.w3.org/1999/xlink" xlink:href="PV235258" ext-link-type="gen" xlink:type="simple">PV235258</ext-link>, <italic>tef1</italic>-α = N/A, <italic>tub</italic>2 = <ext-link xmlns:xlink="http://www.w3.org/1999/xlink" xlink:href="PV275687" ext-link-type="gen" xlink:type="simple">PV275687</ext-link>.</p></tp:treatment-sec><tp:treatment-sec sec-type="notes" id="SECID0EX3AE"><title>Notes.</title><p><italic><tp:taxon-name><tp:taxon-name-part taxon-name-part-type="genus" reg="Apiospora">Apiospora</tp:taxon-name-part><tp:taxon-name-part taxon-name-part-type="species" reg="intestini">intestini</tp:taxon-name-part></tp:taxon-name></italic> was introduced by <xref ref-type="bibr" rid="B15">Crous et al. (2015)</xref> as <italic><tp:taxon-name><tp:taxon-name-part taxon-name-part-type="genus" reg="Arthrinium">Arthrinium</tp:taxon-name-part><tp:taxon-name-part taxon-name-part-type="species" reg="gutiae">gutiae</tp:taxon-name-part></tp:taxon-name></italic> isolated from the gut of a grasshopper. It was also isolated as a saprobe from bamboo in Chiang Rai Province, Thailand (<xref ref-type="bibr" rid="B127">Tian et al. 2021a</xref>). Phylogenetic analysis of a concatenated <abbrev xmlns:xlink="http://www.w3.org/1999/xlink" xlink:title="internal transcribed spacers" id="ABBRID0E24AE" xlink:type="simple">ITS</abbrev>, <italic>tef1</italic>-α, and tub sequence dataset indicated that our strain (<named-content xmlns:xlink="http://www.w3.org/1999/xlink" content-type="dwc:institutional_code" xlink:title="Mae Fah Luang University Culture Collection" xlink:href="http://grbio.org/institution/mae-fah-luang-university-culture-collection" xlink:type="simple">MFLUCC</named-content> 24-0510) has a close affinity with <italic><tp:taxon-name><tp:taxon-name-part taxon-name-part-type="genus" reg="Apiospora">A.</tp:taxon-name-part><tp:taxon-name-part taxon-name-part-type="species" reg="intestini">intestini</tp:taxon-name-part></tp:taxon-name></italic> with 98% <abbrev xmlns:xlink="http://www.w3.org/1999/xlink" xlink:title="Maximum Likelihood" id="ABBRID0EQ5AE" xlink:type="simple">ML</abbrev> and 0.98 <abbrev xmlns:xlink="http://www.w3.org/1999/xlink" xlink:title="Bayesian posterior probabilities" id="ABBRID0EU5AE" xlink:type="simple">PP</abbrev> support (Fig. <xref ref-type="fig" rid="F10">2</xref>). However, we were not able to compare the morphological characteristics because our isolate remained sterile in culture. Therefore, we report this species as a new host record from rice.</p><fig id="F10" position="float" orientation="portrait"><object-id xmlns:xlink="http://www.w3.org/1999/xlink" content-type="doi" xlink:type="simple">10.3897/mycokeys.120.152187.figure2</object-id><object-id xmlns:xlink="http://www.w3.org/1999/xlink" content-type="arpha" xlink:type="simple">A01219B3-E122-587E-A16E-ECFAE6B246D3</object-id><label>Figure 2.</label><caption><p>Phylogram of <abbrev xmlns:xlink="http://www.w3.org/1999/xlink" xlink:title="Maximum Likelihood" id="ABBRID0EE6AE" xlink:type="simple">ML</abbrev> analysis based on combined <abbrev xmlns:xlink="http://www.w3.org/1999/xlink" xlink:title="internal transcribed spacers" id="ABBRID0EI6AE" xlink:type="simple">ITS</abbrev>, <italic>tef1</italic>-α, and <italic>tub</italic>2 sequence data. <abbrev xmlns:xlink="http://www.w3.org/1999/xlink" xlink:title="Maximum Likelihood" id="ABBRID0EQ6AE" xlink:type="simple">ML</abbrev> bootstrap support values equal to or higher than 60% and Bayesian probability values (<abbrev xmlns:xlink="http://www.w3.org/1999/xlink" xlink:title="Bayesian posterior probabilities" id="ABBRID0EU6AE" xlink:type="simple">PP</abbrev>) equal to or above 0.80 are given at the nodes (<abbrev xmlns:xlink="http://www.w3.org/1999/xlink" xlink:title="Maximum Likelihood" id="ABBRID0EY6AE" xlink:type="simple">ML</abbrev>/<abbrev xmlns:xlink="http://www.w3.org/1999/xlink" xlink:title="Bayesian posterior probabilities" id="ABBRID0E36AE" xlink:type="simple">PP</abbrev>). The tree is rooted to <italic><tp:taxon-name><tp:taxon-name-part taxon-name-part-type="genus" reg="Nigrospora">Nigrospora</tp:taxon-name-part><tp:taxon-name-part taxon-name-part-type="species" reg="gorlenkoana">gorlenkoana</tp:taxon-name-part></tp:taxon-name></italic> (CBS 480.73) and <italic><tp:taxon-name><tp:taxon-name-part taxon-name-part-type="genus" reg="Nigrospora">N.</tp:taxon-name-part><tp:taxon-name-part taxon-name-part-type="species" reg="camelliae-sinensis">camelliae-sinensis</tp:taxon-name-part></tp:taxon-name></italic> (CGMCC 3.18125). The isolate from the current study is highlighted in red, and type strains are indicated in bold black.</p></caption><graphic xmlns:xlink="http://www.w3.org/1999/xlink" xlink:href="mycokeys-120-001-g002.jpg" position="float" orientation="portrait" xlink:type="simple" id="oo_1383875.jpg"><uri content-type="original_file" xlink:type="simple">https://binary.pensoft.net/fig/1383875</uri></graphic></fig></tp:treatment-sec><ref-list><ref id="B15"><mixed-citation xmlns:xlink="http://www.w3.org/1999/xlink" xlink:type="simple"><person-group><name name-style="western"><surname>Crous</surname><given-names>PW</given-names></name><name name-style="western"><surname>Wingfield</surname><given-names>MJ</given-names></name><name name-style="western"><surname>Le</surname><given-names>RJJ</given-names></name><name name-style="western"><surname>Richardson</surname><given-names>DM</given-names></name><name name-style="western"><surname>Strasberg</surname><given-names>D</given-names></name><name name-style="western"><surname>Shivas</surname><given-names>RG</given-names></name><name name-style="western"><surname>Alvarado</surname><given-names>P</given-names></name><name name-style="western"><surname>Edwards</surname><given-names>J</given-names></name><name name-style="western"><surname>Moreno</surname><given-names>G</given-names></name><name name-style="western"><surname>Sharma</surname><given-names>R</given-names></name><name name-style="western"><surname>Sonawane</surname><given-names>MS</given-names></name><name name-style="western"><surname>Tan</surname><given-names>YP</given-names></name><name name-style="western"><surname>Altés</surname><given-names>A</given-names></name><name name-style="western"><surname>Barasubiye</surname><given-names>T</given-names></name><name name-style="western"><surname>Barnes</surname><given-names>CW</given-names></name><name name-style="western"><surname>Blanchette</surname><given-names>RA</given-names></name><name name-style="western"><surname>Boertmann</surname><given-names>D</given-names></name><name name-style="western"><surname>Bogo</surname><given-names>A</given-names></name><name name-style="western"><surname>Carlavilla</surname><given-names>JR</given-names></name><name name-style="western"><surname>Cheewangkoon</surname><given-names>R</given-names></name><name name-style="western"><surname>Daniel</surname><given-names>R</given-names></name><name name-style="western"><surname>de Beer</surname><given-names>ZW</given-names></name><name name-style="western"><surname>de Jesús Yáñez-Morales</surname><given-names>M</given-names></name><name name-style="western"><surname>Duong</surname><given-names>TA</given-names></name><name name-style="western"><surname>Fernández-Vicente</surname><given-names>J</given-names></name><name name-style="western"><surname>Geering</surname><given-names>ADW</given-names></name><name name-style="western"><surname>Guest</surname><given-names>DI</given-names></name><name name-style="western"><surname>Held</surname><given-names>BW</given-names></name><name name-style="western"><surname>Heykoop</surname><given-names>M</given-names></name><name name-style="western"><surname>Hubka</surname><given-names>V</given-names></name><name name-style="western"><surname>Ismail</surname><given-names>AM</given-names></name><name name-style="western"><surname>Kajale</surname><given-names>SC</given-names></name><name name-style="western"><surname>Khemmuk</surname><given-names>W</given-names></name><name name-style="western"><surname>Kolařík</surname><given-names>M</given-names></name><name name-style="western"><surname>Kurli</surname><given-names>R</given-names></name><name name-style="western"><surname>Lebeuf</surname><given-names>R</given-names></name><name name-style="western"><surname>Lévesque</surname><given-names>CA</given-names></name><name name-style="western"><surname>Lombard</surname><given-names>L</given-names></name><name name-style="western"><surname>Magista</surname><given-names>D</given-names></name><name name-style="western"><surname>Manjón</surname><given-names>JL</given-names></name><name name-style="western"><surname>Marincowitz</surname><given-names>S</given-names></name><name name-style="western"><surname>Mohedano</surname><given-names>JM</given-names></name><name name-style="western"><surname>Nováková</surname><given-names>A</given-names></name><name name-style="western"><surname>Oberlies</surname><given-names>NH</given-names></name><name name-style="western"><surname>Otto</surname><given-names>EC</given-names></name><name name-style="western"><surname>Paguigan</surname><given-names>ND</given-names></name><name name-style="western"><surname>Pascoe</surname><given-names>IG</given-names></name><name name-style="western"><surname>Pérez-Butrón</surname><given-names>JL</given-names></name><name name-style="western"><surname>Perrone</surname><given-names>G</given-names></name><name name-style="western"><surname>Rahi</surname><given-names>P</given-names></name><name name-style="western"><surname>Raja</surname><given-names>HA</given-names></name><name name-style="western"><surname>Rintoul</surname><given-names>T</given-names></name><name name-style="western"><surname>Sanhueza</surname><given-names>RMV</given-names></name><name name-style="western"><surname>Scarlett</surname><given-names>K</given-names></name><name name-style="western"><surname>Shouche</surname><given-names>YS</given-names></name><name name-style="western"><surname>Shuttleworth</surname><given-names>LA</given-names></name><name name-style="western"><surname>Taylor</surname><given-names>PWJ</given-names></name><name name-style="western"><surname>Thorn</surname><given-names>RG</given-names></name><name name-style="western"><surname>Vawdrey</surname><given-names>LL</given-names></name><name name-style="western"><surname>Solano-Vidal</surname><given-names>R</given-names></name><name name-style="western"><surname>Voitk</surname><given-names>A</given-names></name><name name-style="western"><surname>Wong</surname><given-names>PTW</given-names></name><name name-style="western"><surname>Wood</surname><given-names>AR</given-names></name><name name-style="western"><surname>Zamora</surname><given-names>JC</given-names></name><name name-style="western"><surname>Groenewald</surname><given-names>JZ</given-names></name></person-group> (<year>2015</year>) <article-title>Fungal planet description sheets: 371–399.</article-title><source>Persoonia</source><volume>35</volume>(<issue>1</issue>): <fpage>264</fpage>–<lpage>327</lpage>. <ext-link xlink:href="10.3767/003158515X690269" ext-link-type="doi" xlink:type="simple">https://doi.org/10.3767/003158515X690269</ext-link></mixed-citation></ref><ref id="B127"><mixed-citation xmlns:xlink="http://www.w3.org/1999/xlink" xlink:type="simple"><person-group><name name-style="western"><surname>Tian</surname><given-names>X</given-names></name><name name-style="western"><surname>Karunarathna</surname><given-names>SC</given-names></name><name name-style="western"><surname>Mapook</surname><given-names>A</given-names></name><name name-style="western"><surname>Promputtha</surname><given-names>I</given-names></name><name name-style="western"><surname>Xu</surname><given-names>J</given-names></name><name name-style="western"><surname>Bao</surname><given-names>D</given-names></name><name name-style="western"><surname>Tibpromma</surname><given-names>S</given-names></name></person-group> (<year>2021a</year>) <article-title>One new species and two new host records of <italic><tp:taxon-name><tp:taxon-name-part taxon-name-part-type="genus">Apiospora</tp:taxon-name-part></tp:taxon-name></italic> from bamboo and maize in Northern Thailand with thirteen new combinations. Life (Chicago, Ill.</article-title><source>)</source><volume>11</volume>(<issue>10</issue>): <fpage>1071</fpage>. <ext-link xlink:href="10.3390/life11101071" ext-link-type="doi" xlink:type="simple">https://doi.org/10.3390/life11101071</ext-link></mixed-citation></ref></ref-list></tp:taxon-treatment>
