# Supplementary material for: Endophytic xylariaceous fungi from rice in northern Thailand: discovery of novel species and new host records
Source: MycoKeys. 2025 Jul 29;120:1–34. doi: 10.3897/mycokeys.120.152187 (PMC12326176; doi:10.3897/mycokeys.120.152187)
Supplement: XML Treatment for Apiospora mukdahanensis [file mycokeys.120.152187-treatment2.xml]

<!DOCTYPE tp:taxon-treatment
  PUBLIC "-//TaxonX//DTD Taxonomic Treatment Publishing DTD v0 20100105//EN" "tax-treatment-NSO.dtd">
<tp:taxon-treatment xmlns:tp="http://www.plazi.org/taxpub"><tp:treatment-meta><kwd-group><label>Taxon classification</label><kwd>
                  <named-content content-type="kingdom">Fungi</named-content>
                </kwd><kwd>
                  <named-content content-type="order">Xylariales</named-content>
                </kwd><kwd>
                  <named-content content-type="family">Apiosporaceae</named-content>
                </kwd></kwd-group><mixed-citation publication-type="journal"><person-group><name><surname>Absalan</surname><given-names>Sahar</given-names></name><name><surname>Armand</surname><given-names>Alireza</given-names></name><name><surname>Jayawardena</surname><given-names>Ruvishika S.</given-names></name><name><surname>Suwannarach</surname><given-names>Nakarin</given-names></name><name><surname>Monkai</surname><given-names>Jutamart</given-names></name><name><surname>Jungkhun</surname><given-names>Nootjarin</given-names></name><name><surname>Lumyong</surname><given-names>Saisamorn</given-names></name><name><surname>Hyde</surname><given-names>Kevin D.</given-names></name></person-group><article-title>Endophytic xylariaceous fungi from rice in northern Thailand: discovery of novel species and new host records</article-title><source>MycoKeys</source><day>29</day><month>07</month><year>2025</year><volume>120</volume><fpage>1</fpage><lpage>34</lpage><pub-id pub-id-type="doi">10.3897/mycokeys.120.152187</pub-id></mixed-citation></tp:treatment-meta><tp:nomenclature><label>﻿</label><tp:taxon-name>
                <object-id xmlns:xlink="http://www.w3.org/1999/xlink" content-type="arpha" xlink:type="simple">51565323-3D95-5AAF-9B6A-9C11A1B83379</object-id>
                <tp:taxon-name-part taxon-name-part-type="genus" reg="Apiospora">Apiospora</tp:taxon-name-part>
                <tp:taxon-name-part taxon-name-part-type="species" reg="mukdahanensis">mukdahanensis</tp:taxon-name-part>
                <object-id xmlns:xlink="http://www.w3.org/1999/xlink" xlink:type="simple">Index Fungorum: IF559912</object-id>
                <object-id xmlns:xlink="http://www.w3.org/1999/xlink" xlink:type="simple">Facesoffungi Number: FoF12853</object-id>
              </tp:taxon-name><tp:taxon-authority>Monkai and Phookamsak, Diversity 14(no. 918): 11 (2022)</tp:taxon-authority><xref ref-type="fig" rid="F2">Fig. 3</xref></tp:nomenclature><tp:treatment-sec sec-type="description" id="SECID0ELCAG"><title>Description.</title><p><italic>Endophytic</italic> from healthy panicle of <italic><tp:taxon-name><tp:taxon-name-part taxon-name-part-type="genus" reg="Oryza">Oryza</tp:taxon-name-part><tp:taxon-name-part taxon-name-part-type="species" reg="sativa">sativa</tp:taxon-name-part></tp:taxon-name></italic>. <bold>Sexual morph</bold>: not observed. <bold>Asexual morph</bold>: <bold><italic>Conidiophores</italic></bold> 2.5–4 μm wide, basauxic, cylindrical, septate, straight or flexuous, sometimes reduced to conidiogenous cells, hyaline. <bold><italic>Conidiogenous cells</italic></bold> 7–21.5 × 4.5–6 μm (<italic>x̄</italic> = 13 × 5 µm, <italic>n</italic> = 10), cylindrical to subcylindrical, lageniform or ampulliform, pale brown to hyaline. <bold><italic>Conidia</italic></bold> 5–7 × 4–5.5 μm (<italic>x̄</italic> = 6.5 × 5 µm, <italic>n</italic> = 25), globose to subglobose, lenticular to side view with a pale longitudinal germ slit, thick-walled, brown to dark brown.</p><fig id="F2" position="float" orientation="portrait"><object-id xmlns:xlink="http://www.w3.org/1999/xlink" content-type="doi" xlink:type="simple">10.3897/mycokeys.120.152187.figure3</object-id><object-id xmlns:xlink="http://www.w3.org/1999/xlink" content-type="arpha" xlink:type="simple">DF661436-83DA-58C0-B8FF-B1FAF31AD93A</object-id><label>Figure 3.</label><caption><p><italic><tp:taxon-name><tp:taxon-name-part taxon-name-part-type="genus" reg="Apiospora">Apiospora</tp:taxon-name-part><tp:taxon-name-part taxon-name-part-type="species" reg="mukdahanensis">mukdahanensis</tp:taxon-name-part></tp:taxon-name></italic> (<named-content xmlns:xlink="http://www.w3.org/1999/xlink" content-type="dwc:institutional_code" xlink:title="Mae Fah Luang University Culture Collection" xlink:href="http://grbio.org/institution/mae-fah-luang-university-culture-collection" xlink:type="simple">MFLUCC</named-content> 24-0511, new host record). <bold>a.</bold> Front and reverse of the colony on <abbrev xmlns:xlink="http://www.w3.org/1999/xlink" xlink:title="potato dextrose agar" id="ABBRID0EMEAG" xlink:type="simple">PDA</abbrev>; <bold>b, c.</bold> Conidiomata formed on <abbrev xmlns:xlink="http://www.w3.org/1999/xlink" xlink:title="potato dextrose agar" id="ABBRID0ESEAG" xlink:type="simple">PDA</abbrev>; <bold>d.</bold> Conidiophores, conidiogenous cells, and conidia; <bold>e, f.</bold> Conidiogenous cells <bold>g.</bold> Sterile cell; <bold>h.</bold> Conidia. Scale bars: 20 μm (<bold>d</bold>);10 μm (<bold>e–f</bold>); 5 μm (<bold>g–h</bold>).</p></caption><graphic xmlns:xlink="http://www.w3.org/1999/xlink" xlink:href="mycokeys-120-001-g003.jpg" position="float" orientation="portrait" xlink:type="simple" id="oo_1383876.jpg"><uri content-type="original_file" xlink:type="simple">https://binary.pensoft.net/fig/1383876</uri></graphic></fig></tp:treatment-sec><tp:treatment-sec sec-type="description" id="SECID0EJFAG"><title>Culture characteristics.</title><p>Colonies on <abbrev xmlns:xlink="http://www.w3.org/1999/xlink" xlink:title="potato dextrose agar" id="ABBRID0EPFAG" xlink:type="simple">PDA</abbrev> reaching 46–48 mm in diameter after 7 days at 28 °C, white, becoming pale orange with age, circular, floccose to cottony; reverse dull white.</p></tp:treatment-sec><tp:treatment-sec sec-type="material" id="SECID0ETFAG"><title>Material examined.</title><p>Thailand • Chiang Rai Province, Mueang Chiang Rai District, Huai Sak Subdistrict, from healthy tissue part of rice panicle, 17 December 2021, Sahar Absalan (HS88-2b = <abbrev xmlns:xlink="http://www.w3.org/1999/xlink" xlink:title="Mae Fah Luang University Fungarium" id="ABBRID0EZFAG" xlink:type="simple">MFLU</abbrev> 25-0030) (living culture <named-content xmlns:xlink="http://www.w3.org/1999/xlink" content-type="dwc:institutional_code" xlink:title="Mae Fah Luang University Culture Collection" xlink:href="http://grbio.org/institution/mae-fah-luang-university-culture-collection" xlink:type="simple">MFLUCC</named-content> 24-0511).</p></tp:treatment-sec><tp:treatment-sec sec-type="GenBank numbers" id="SECID0EBGAG"><title>GenBank numbers.</title><p><named-content xmlns:xlink="http://www.w3.org/1999/xlink" content-type="dwc:institutional_code" xlink:title="Mae Fah Luang University Culture Collection" xlink:href="http://grbio.org/institution/mae-fah-luang-university-culture-collection" xlink:type="simple">MFLUCC</named-content> 24-0511: <abbrev xmlns:xlink="http://www.w3.org/1999/xlink" xlink:title="internal transcribed spacers" id="ABBRID0ELGAG" xlink:type="simple">ITS</abbrev> = <ext-link xmlns:xlink="http://www.w3.org/1999/xlink" xlink:href="PV235259" ext-link-type="gen" xlink:type="simple">PV235259</ext-link>, <italic>tef1</italic>-α = <ext-link xmlns:xlink="http://www.w3.org/1999/xlink" xlink:href="PV275673" ext-link-type="gen" xlink:type="simple">PV275673</ext-link>, <italic>tub</italic>2 = N/A.</p></tp:treatment-sec><tp:treatment-sec sec-type="notes" id="SECID0E4GAG"><title>Notes.</title><p>Based on the morphological and molecular data, the isolate <named-content xmlns:xlink="http://www.w3.org/1999/xlink" content-type="dwc:institutional_code" xlink:title="Mae Fah Luang University Culture Collection" xlink:href="http://grbio.org/institution/mae-fah-luang-university-culture-collection" xlink:type="simple">MFLUCC</named-content> 24-0511 was identified as a representative of <italic><tp:taxon-name><tp:taxon-name-part taxon-name-part-type="genus" reg="Apiospora">Apiospora</tp:taxon-name-part><tp:taxon-name-part taxon-name-part-type="species" reg="mukdahanensis">mukdahanensis</tp:taxon-name-part></tp:taxon-name></italic> with 100% <abbrev xmlns:xlink="http://www.w3.org/1999/xlink" xlink:title="Maximum Likelihood" id="ABBRID0ESHAG" xlink:type="simple">ML</abbrev> and 1.00 <abbrev xmlns:xlink="http://www.w3.org/1999/xlink" xlink:title="Bayesian posterior probabilities" id="ABBRID0EWHAG" xlink:type="simple">PP</abbrev> bootstrap support (Fig. <xref ref-type="fig" rid="F10">2</xref>). <italic><tp:taxon-name><tp:taxon-name-part taxon-name-part-type="genus" reg="Apiospora">Apiospora</tp:taxon-name-part><tp:taxon-name-part taxon-name-part-type="species" reg="mukdahanensis">mukdahanensis</tp:taxon-name-part></tp:taxon-name></italic> was described by <xref ref-type="bibr" rid="B83">Monkai et al. (2022)</xref> and isolated from dead leaves of bamboo in Mukdahan Province, Thailand. Morphologically, our strain closely resembles the type strain <named-content xmlns:xlink="http://www.w3.org/1999/xlink" content-type="dwc:institutional_code" xlink:title="Mae Fah Luang University Culture Collection" xlink:href="http://grbio.org/institution/mae-fah-luang-university-culture-collection" xlink:type="simple">MFLUCC</named-content> 22-0056. However, our observations revealed the presence of sterile cells, which were not reported in their collection (<xref ref-type="bibr" rid="B83">Monkai et al. 2022</xref>). This study describes this species as a new host record from rice.</p></tp:treatment-sec><tp:treatment-sec><!--Section generated to contain objects referenced in tp:taxon-treatment.--><fig id="F10" position="float" orientation="portrait"><object-id xmlns:xlink="http://www.w3.org/1999/xlink" content-type="doi" xlink:type="simple">10.3897/mycokeys.120.152187.figure2</object-id><object-id xmlns:xlink="http://www.w3.org/1999/xlink" content-type="arpha" xlink:type="simple">A01219B3-E122-587E-A16E-ECFAE6B246D3</object-id><label>Figure 2.</label><caption><p>Phylogram of <abbrev xmlns:xlink="http://www.w3.org/1999/xlink" xlink:title="Maximum Likelihood" id="ABBRID0EE6AE" xlink:type="simple">ML</abbrev> analysis based on combined <abbrev xmlns:xlink="http://www.w3.org/1999/xlink" xlink:title="internal transcribed spacers" id="ABBRID0EI6AE" xlink:type="simple">ITS</abbrev>, <italic>tef1</italic>-α, and <italic>tub</italic>2 sequence data. <abbrev xmlns:xlink="http://www.w3.org/1999/xlink" xlink:title="Maximum Likelihood" id="ABBRID0EQ6AE" xlink:type="simple">ML</abbrev> bootstrap support values equal to or higher than 60% and Bayesian probability values (<abbrev xmlns:xlink="http://www.w3.org/1999/xlink" xlink:title="Bayesian posterior probabilities" id="ABBRID0EU6AE" xlink:type="simple">PP</abbrev>) equal to or above 0.80 are given at the nodes (<abbrev xmlns:xlink="http://www.w3.org/1999/xlink" xlink:title="Maximum Likelihood" id="ABBRID0EY6AE" xlink:type="simple">ML</abbrev>/<abbrev xmlns:xlink="http://www.w3.org/1999/xlink" xlink:title="Bayesian posterior probabilities" id="ABBRID0E36AE" xlink:type="simple">PP</abbrev>). The tree is rooted to <italic><tp:taxon-name><tp:taxon-name-part taxon-name-part-type="genus" reg="Nigrospora">Nigrospora</tp:taxon-name-part><tp:taxon-name-part taxon-name-part-type="species" reg="gorlenkoana">gorlenkoana</tp:taxon-name-part></tp:taxon-name></italic> (CBS 480.73) and <italic><tp:taxon-name><tp:taxon-name-part taxon-name-part-type="genus" reg="Nigrospora">N.</tp:taxon-name-part><tp:taxon-name-part taxon-name-part-type="species" reg="camelliae-sinensis">camelliae-sinensis</tp:taxon-name-part></tp:taxon-name></italic> (CGMCC 3.18125). The isolate from the current study is highlighted in red, and type strains are indicated in bold black.</p></caption><graphic xmlns:xlink="http://www.w3.org/1999/xlink" xlink:href="mycokeys-120-001-g002.jpg" position="float" orientation="portrait" xlink:type="simple" id="oo_1383875.jpg"><uri content-type="original_file" xlink:type="simple">https://binary.pensoft.net/fig/1383875</uri></graphic></fig></tp:treatment-sec><ref-list><ref id="B83"><mixed-citation xmlns:xlink="http://www.w3.org/1999/xlink" xlink:type="simple"><person-group><name name-style="western"><surname>Monkai</surname><given-names>J</given-names></name><name name-style="western"><surname>Phookamsak</surname><given-names>R</given-names></name><name name-style="western"><surname>Tennakoon</surname><given-names>DS</given-names></name><name name-style="western"><surname>Bhat</surname><given-names>DJ</given-names></name><name name-style="western"><surname>Xu</surname><given-names>S</given-names></name><name name-style="western"><surname>Li</surname><given-names>Q</given-names></name><name name-style="western"><surname>Xu</surname><given-names>J</given-names></name><name name-style="western"><surname>Mortimer</surname><given-names>PE</given-names></name><name name-style="western"><surname>Kumla</surname><given-names>J</given-names></name><name name-style="western"><surname>Lumyong</surname><given-names>S</given-names></name></person-group> (<year>2022</year>) <article-title>Insight into the taxonomic resolution of <italic><tp:taxon-name><tp:taxon-name-part taxon-name-part-type="genus">Apiospora</tp:taxon-name-part></tp:taxon-name></italic>: Introducing novel species and records from bamboo in China and Thailand.</article-title><source>Diversity</source><volume>14</volume>(<issue>11</issue>): <fpage>918</fpage>. <ext-link xlink:href="10.3390/d14110918" ext-link-type="doi" xlink:type="simple">https://doi.org/10.3390/d14110918</ext-link></mixed-citation></ref></ref-list></tp:taxon-treatment>
