# Supplementary material for: Endophytic xylariaceous fungi from rice in northern Thailand: discovery of novel species and new host records
Source: MycoKeys. 2025 Jul 29;120:1–34. doi: 10.3897/mycokeys.120.152187 (PMC12326176; doi:10.3897/mycokeys.120.152187)
Supplement: XML Treatment for Daldinia eschscholtzii [file mycokeys.120.152187-treatment3.xml]

<!DOCTYPE tp:taxon-treatment
  PUBLIC "-//TaxonX//DTD Taxonomic Treatment Publishing DTD v0 20100105//EN" "tax-treatment-NSO.dtd">
<tp:taxon-treatment xmlns:tp="http://www.plazi.org/taxpub"><tp:treatment-meta><kwd-group><label>Taxon classification</label><kwd>
                  <named-content content-type="kingdom">Fungi</named-content>
                </kwd><kwd>
                  <named-content content-type="order">Xylariales</named-content>
                </kwd><kwd>
                  <named-content content-type="family">Hypoxylaceae</named-content>
                </kwd></kwd-group><mixed-citation publication-type="journal"><person-group><name><surname>Absalan</surname><given-names>Sahar</given-names></name><name><surname>Armand</surname><given-names>Alireza</given-names></name><name><surname>Jayawardena</surname><given-names>Ruvishika S.</given-names></name><name><surname>Suwannarach</surname><given-names>Nakarin</given-names></name><name><surname>Monkai</surname><given-names>Jutamart</given-names></name><name><surname>Jungkhun</surname><given-names>Nootjarin</given-names></name><name><surname>Lumyong</surname><given-names>Saisamorn</given-names></name><name><surname>Hyde</surname><given-names>Kevin D.</given-names></name></person-group><article-title>Endophytic xylariaceous fungi from rice in northern Thailand: discovery of novel species and new host records</article-title><source>MycoKeys</source><day>29</day><month>07</month><year>2025</year><volume>120</volume><fpage>1</fpage><lpage>34</lpage><pub-id pub-id-type="doi">10.3897/mycokeys.120.152187</pub-id></mixed-citation></tp:treatment-meta><tp:nomenclature><label>﻿</label><tp:taxon-name>
                <object-id xmlns:xlink="http://www.w3.org/1999/xlink" content-type="arpha" xlink:type="simple">DB0A6704-675F-5583-BF7D-E3BD6844FD1A</object-id>
                <tp:taxon-name-part taxon-name-part-type="genus" reg="Daldinia">Daldinia</tp:taxon-name-part>
                <tp:taxon-name-part taxon-name-part-type="species" reg="eschscholtzii">eschscholtzii</tp:taxon-name-part>
                <object-id xmlns:xlink="http://www.w3.org/1999/xlink" xlink:type="simple">Index Fungorum: IF544992</object-id>
                <object-id xmlns:xlink="http://www.w3.org/1999/xlink" xlink:type="simple">Facesoffungi Number: FoF02990</object-id>
              </tp:taxon-name><tp:taxon-authority>(Ehrenb.) Rehm, Annls. Mycol. 2(2): 175 (1904)</tp:taxon-authority><xref ref-type="fig" rid="F3">Fig. 4</xref></tp:nomenclature><tp:treatment-sec sec-type="description" id="SECID0EUMAG"><title>Description.</title><p><italic>Endophytic</italic> from healthy panicle of <italic><tp:taxon-name><tp:taxon-name-part taxon-name-part-type="genus" reg="Oryza">Oryza</tp:taxon-name-part><tp:taxon-name-part taxon-name-part-type="species" reg="sativa">sativa</tp:taxon-name-part></tp:taxon-name></italic>. <bold>Sexual morph</bold>: not observed. <bold>Asexual morph</bold>: hyphomycetous. <bold><italic>Conidiophores</italic></bold> 1–2.3 × 0.9–1.7 µm (<italic>x̄</italic> = 2 × 1.4 µm, <italic>n</italic> = 10), mononematous, dichotomously or trichotomously branched, with <italic><tp:taxon-name><tp:taxon-name-part taxon-name-part-type="genus" reg="Nodulisporium">Nodulisporium</tp:taxon-name-part></tp:taxon-name></italic>-like branching pattern, bearing 1–3 conidiogenous cells from each whorl, hyaline. <bold><italic>Conidiogenous cells</italic></bold> 2.6–4 × 1.5–4 µm (<italic>x̄</italic> = 3.5 × 2 µm, <italic>n</italic> = 10), holoblastic, terminal or intercalary, cylindrical, with rounded apices, hyaline. <bold><italic>Conidia</italic></bold> 3–5.8 × 2.6–4.2 µm (<italic>x̄</italic> = 4 × 3.3 µm, <italic>n</italic> = 30), smooth, obovoid to ellipsoid, aseptate, mostly with flat base, hyaline.</p><fig id="F3" position="float" orientation="portrait"><object-id xmlns:xlink="http://www.w3.org/1999/xlink" content-type="doi" xlink:type="simple">10.3897/mycokeys.120.152187.figure4</object-id><object-id xmlns:xlink="http://www.w3.org/1999/xlink" content-type="arpha" xlink:type="simple">9339BC95-28E7-596A-8E25-CAA7BD5FAFE3</object-id><label>Figure 4.</label><caption><p><italic><tp:taxon-name><tp:taxon-name-part taxon-name-part-type="genus" reg="Daldinia">Daldinia</tp:taxon-name-part><tp:taxon-name-part taxon-name-part-type="species" reg="eschscholtzii">eschscholtzii</tp:taxon-name-part></tp:taxon-name></italic> (<named-content xmlns:xlink="http://www.w3.org/1999/xlink" content-type="dwc:institutional_code" xlink:title="Mae Fah Luang University Culture Collection" xlink:href="http://grbio.org/institution/mae-fah-luang-university-culture-collection" xlink:type="simple">MFLUCC</named-content> 24-0504). <bold>a, b.</bold> Front and reverse of the colony on <abbrev xmlns:xlink="http://www.w3.org/1999/xlink" xlink:title="potato dextrose agar" id="ABBRID0EAPAG" xlink:type="simple">PDA</abbrev> after a week <bold>c.</bold> Colony appearance on <abbrev xmlns:xlink="http://www.w3.org/1999/xlink" xlink:title="potato dextrose agar" id="ABBRID0EGPAG" xlink:type="simple">PDA</abbrev> after 4 weeks with dark green patches; <bold>d–f.</bold> Sporulation of colony on <abbrev xmlns:xlink="http://www.w3.org/1999/xlink" xlink:title="potato dextrose agar" id="ABBRID0EMPAG" xlink:type="simple">PDA</abbrev>; <bold>g–j.</bold> Conidial attachments and conidiogenous cells showing <italic><tp:taxon-name><tp:taxon-name-part taxon-name-part-type="genus" reg="Nodulisporium">Nodulisporium</tp:taxon-name-part></tp:taxon-name></italic>-like branching pattern; <bold>k, l.</bold> Conidial attachments and conidiogenous cells showing sporothrix-like branching pattern; <bold>m.</bold> Conidia. Scale bars: 500 µm (<bold>d</bold>); 200 µm (<bold>e–f</bold>); 20 µm (<bold>g–l</bold>); 10 µm (<bold>m</bold>).</p></caption><graphic xmlns:xlink="http://www.w3.org/1999/xlink" xlink:href="mycokeys-120-001-g004.jpg" position="float" orientation="portrait" xlink:type="simple" id="oo_1383877.jpg"><uri content-type="original_file" xlink:type="simple">https://binary.pensoft.net/fig/1383877</uri></graphic></fig></tp:treatment-sec><tp:treatment-sec sec-type="description" id="SECID0EKQAG"><title>Culture characteristics.</title><p>Colonies on <abbrev xmlns:xlink="http://www.w3.org/1999/xlink" xlink:title="potato dextrose agar" id="ABBRID0EQQAG" xlink:type="simple">PDA</abbrev> reaching 63–65 mm in diameter after 7 days at 27 °C, initially white with a diffuse margin. Becoming grayish olive green with dull green patches; reverse black at the center and whitish gray at the periphery.</p></tp:treatment-sec><tp:treatment-sec sec-type="material" id="SECID0EUQAG"><title>Material examined.</title><p>Thailand • Chiang Rai Province, Phan District, from healthy tissue of rice panicle, 25 October 2021, Nootjarin Jungkhun (NS11-1a = <abbrev xmlns:xlink="http://www.w3.org/1999/xlink" xlink:title="Mae Fah Luang University Fungarium" id="ABBRID0E1QAG" xlink:type="simple">MFLU</abbrev> 25-0025); (living culture <named-content xmlns:xlink="http://www.w3.org/1999/xlink" content-type="dwc:institutional_code" xlink:title="Mae Fah Luang University Culture Collection" xlink:href="http://grbio.org/institution/mae-fah-luang-university-culture-collection" xlink:type="simple">MFLUCC</named-content> 24-24-0504).</p></tp:treatment-sec><tp:treatment-sec sec-type="GenBank numbers" id="SECID0ECRAG"><title>GenBank numbers.</title><p><named-content xmlns:xlink="http://www.w3.org/1999/xlink" content-type="dwc:institutional_code" xlink:title="Mae Fah Luang University Culture Collection" xlink:href="http://grbio.org/institution/mae-fah-luang-university-culture-collection" xlink:type="simple">MFLUCC</named-content> 24-0504: <abbrev xmlns:xlink="http://www.w3.org/1999/xlink" xlink:title="internal transcribed spacers" id="ABBRID0EMRAG" xlink:type="simple">ITS</abbrev> = <ext-link xmlns:xlink="http://www.w3.org/1999/xlink" xlink:href="PV235051" ext-link-type="gen" xlink:type="simple">PV235051</ext-link>, <abbrev xmlns:xlink="http://www.w3.org/1999/xlink" xlink:title="28S ribosomal RNA" id="ABBRID0EVRAG" xlink:type="simple">LSU</abbrev> = <ext-link xmlns:xlink="http://www.w3.org/1999/xlink" xlink:href="PV235061" ext-link-type="gen" xlink:type="simple">PV235061</ext-link>, <italic>rpb</italic>2 = <ext-link xmlns:xlink="http://www.w3.org/1999/xlink" xlink:href="PV275678" ext-link-type="gen" xlink:type="simple">PV275678</ext-link>, <italic>tub</italic>2 = <ext-link xmlns:xlink="http://www.w3.org/1999/xlink" xlink:href="PV275684" ext-link-type="gen" xlink:type="simple">PV275684</ext-link>; <named-content xmlns:xlink="http://www.w3.org/1999/xlink" content-type="dwc:institutional_code" xlink:title="Mae Fah Luang University Culture Collection" xlink:href="http://grbio.org/institution/mae-fah-luang-university-culture-collection" xlink:type="simple">MFLUCC</named-content> 24-0505: <abbrev xmlns:xlink="http://www.w3.org/1999/xlink" xlink:title="internal transcribed spacers" id="ABBRID0EQSAG" xlink:type="simple">ITS</abbrev> = <ext-link xmlns:xlink="http://www.w3.org/1999/xlink" xlink:href="PV235052" ext-link-type="gen" xlink:type="simple">PV235052</ext-link>, <abbrev xmlns:xlink="http://www.w3.org/1999/xlink" xlink:title="28S ribosomal RNA" id="ABBRID0EZSAG" xlink:type="simple">LSU</abbrev> = <ext-link xmlns:xlink="http://www.w3.org/1999/xlink" xlink:href="PV235062" ext-link-type="gen" xlink:type="simple">PV235062</ext-link>, <italic>rpb</italic>2 = <ext-link xmlns:xlink="http://www.w3.org/1999/xlink" xlink:href="PV275679" ext-link-type="gen" xlink:type="simple">PV275679</ext-link>, <italic>tub</italic>2 = N/A; <named-content xmlns:xlink="http://www.w3.org/1999/xlink" content-type="dwc:institutional_code" xlink:title="Mae Fah Luang University Culture Collection" xlink:href="http://grbio.org/institution/mae-fah-luang-university-culture-collection" xlink:type="simple">MFLUCC</named-content> 24-0506: <abbrev xmlns:xlink="http://www.w3.org/1999/xlink" xlink:title="internal transcribed spacers" id="ABBRID0EPTAG" xlink:type="simple">ITS</abbrev> = <ext-link xmlns:xlink="http://www.w3.org/1999/xlink" xlink:href="PV235053" ext-link-type="gen" xlink:type="simple">PV235053</ext-link>, <abbrev xmlns:xlink="http://www.w3.org/1999/xlink" xlink:title="28S ribosomal RNA" id="ABBRID0EYTAG" xlink:type="simple">LSU</abbrev> = N/A, <italic>rpb</italic>2 = <ext-link xmlns:xlink="http://www.w3.org/1999/xlink" xlink:href="PV275680" ext-link-type="gen" xlink:type="simple">PV275680</ext-link>, <italic>tub</italic>2 = N/A.</p></tp:treatment-sec><tp:treatment-sec sec-type="notes" id="SECID0EFUAG"><title>Notes.</title><p>Based on the morphological and molecular data, all three strains (<named-content xmlns:xlink="http://www.w3.org/1999/xlink" content-type="dwc:institutional_code" xlink:title="Mae Fah Luang University Culture Collection" xlink:href="http://grbio.org/institution/mae-fah-luang-university-culture-collection" xlink:type="simple">MFLUCC</named-content> 24-0504, <named-content xmlns:xlink="http://www.w3.org/1999/xlink" content-type="dwc:institutional_code" xlink:title="Mae Fah Luang University Culture Collection" xlink:href="http://grbio.org/institution/mae-fah-luang-university-culture-collection" xlink:type="simple">MFLUCC</named-content> 24-0505, and <named-content xmlns:xlink="http://www.w3.org/1999/xlink" content-type="dwc:institutional_code" xlink:title="Mae Fah Luang University Culture Collection" xlink:href="http://grbio.org/institution/mae-fah-luang-university-culture-collection" xlink:type="simple">MFLUCC</named-content> 24-0506) were identified as <italic><tp:taxon-name><tp:taxon-name-part taxon-name-part-type="genus" reg="Daldinia">Daldinia</tp:taxon-name-part><tp:taxon-name-part taxon-name-part-type="species" reg="eschscholtzii">eschscholtzii</tp:taxon-name-part></tp:taxon-name></italic> with 99% <abbrev xmlns:xlink="http://www.w3.org/1999/xlink" xlink:title="Maximum Likelihood" id="ABBRID0ECVAG" xlink:type="simple">ML</abbrev> and 0.99 <abbrev xmlns:xlink="http://www.w3.org/1999/xlink" xlink:title="Bayesian posterior probabilities" id="ABBRID0EGVAG" xlink:type="simple">PP</abbrev> bootstrap support (Fig. <xref ref-type="fig" rid="F4">5</xref>). Isolates <named-content xmlns:xlink="http://www.w3.org/1999/xlink" content-type="dwc:institutional_code" xlink:title="Mae Fah Luang University Culture Collection" xlink:href="http://grbio.org/institution/mae-fah-luang-university-culture-collection" xlink:type="simple">MFLUCC</named-content> 24-0504, <named-content xmlns:xlink="http://www.w3.org/1999/xlink" content-type="dwc:institutional_code" xlink:title="Mae Fah Luang University Culture Collection" xlink:href="http://grbio.org/institution/mae-fah-luang-university-culture-collection" xlink:type="simple">MFLUCC</named-content> 24-0505, and <named-content xmlns:xlink="http://www.w3.org/1999/xlink" content-type="dwc:institutional_code" xlink:title="Mae Fah Luang University Culture Collection" xlink:href="http://grbio.org/institution/mae-fah-luang-university-culture-collection" xlink:type="simple">MFLUCC</named-content> 24-0506 were obtained from panicles of both glutinous and jasmine rice collected from various locations in Chiang Rai Province of Thailand (Table <xref ref-type="table" rid="T2">2</xref>).</p><fig id="F4" position="float" orientation="portrait"><object-id xmlns:xlink="http://www.w3.org/1999/xlink" content-type="doi" xlink:type="simple">10.3897/mycokeys.120.152187.figure5</object-id><object-id xmlns:xlink="http://www.w3.org/1999/xlink" content-type="arpha" xlink:type="simple">E7118923-5F3D-5A72-853F-4E1FB8C568E2</object-id><label>Figure 5.</label><caption><p>Phylogram of <abbrev xmlns:xlink="http://www.w3.org/1999/xlink" xlink:title="Maximum Likelihood" id="ABBRID0EGWAG" xlink:type="simple">ML</abbrev> analysis based on combined <abbrev xmlns:xlink="http://www.w3.org/1999/xlink" xlink:title="internal transcribed spacers" id="ABBRID0EKWAG" xlink:type="simple">ITS</abbrev>, <abbrev xmlns:xlink="http://www.w3.org/1999/xlink" xlink:title="28S ribosomal RNA" id="ABBRID0EOWAG" xlink:type="simple">LSU</abbrev>, <italic>rpb</italic>2, and <italic>tub</italic>2 sequence data. <abbrev xmlns:xlink="http://www.w3.org/1999/xlink" xlink:title="Maximum Likelihood" id="ABBRID0EWWAG" xlink:type="simple">ML</abbrev> bootstrap support values equal to or higher than 60% and Bayesian probability values (<abbrev xmlns:xlink="http://www.w3.org/1999/xlink" xlink:title="Bayesian posterior probabilities" id="ABBRID0E1WAG" xlink:type="simple">PP</abbrev>) equal to or above 0.90 are given at the nodes (<abbrev xmlns:xlink="http://www.w3.org/1999/xlink" xlink:title="Maximum Likelihood" id="ABBRID0E5WAG" xlink:type="simple">ML</abbrev>/<abbrev xmlns:xlink="http://www.w3.org/1999/xlink" xlink:title="Bayesian posterior probabilities" id="ABBRID0ECXAG" xlink:type="simple">PP</abbrev>). The tree is rooted to <italic><tp:taxon-name><tp:taxon-name-part taxon-name-part-type="genus" reg="Hypoxylon">Hypoxylon</tp:taxon-name-part><tp:taxon-name-part taxon-name-part-type="species" reg="fragiforme">fragiforme</tp:taxon-name-part></tp:taxon-name></italic> (CBS 113049) and <italic><tp:taxon-name><tp:taxon-name-part taxon-name-part-type="genus" reg="Hypoxylon">H.</tp:taxon-name-part><tp:taxon-name-part taxon-name-part-type="species" reg="griseobrunneum">griseobrunneum</tp:taxon-name-part></tp:taxon-name></italic> (CBS 331.73). The isolates from the current study are highlighted in red, and type strains are indicated in bold black.</p></caption><graphic xmlns:xlink="http://www.w3.org/1999/xlink" xlink:href="mycokeys-120-001-g005.jpg" position="float" orientation="portrait" xlink:type="simple" id="oo_1383878.jpg"><uri content-type="original_file" xlink:type="simple">https://binary.pensoft.net/fig/1383878</uri></graphic></fig></tp:treatment-sec><tp:treatment-sec><!--Section generated to contain objects referenced in tp:taxon-treatment.--><table-wrap id="T2" position="float" orientation="portrait"><label>Table 2.</label><caption><p>Details of the species obtained in this study.</p></caption><table id="TID0EE5FK" rules="all"><tbody><tr><th rowspan="1" colspan="1">Species</th><th rowspan="1" colspan="1">Strain number</th><th rowspan="1" colspan="1">Plant tissue part</th><th rowspan="1" colspan="1">Location</th><th rowspan="1" colspan="1">Cultivar</th></tr><tr><td rowspan="1" colspan="1">
                <italic>
                  <tp:taxon-name><tp:taxon-name-part taxon-name-part-type="genus" reg="Apiospora">Apiospora</tp:taxon-name-part><tp:taxon-name-part taxon-name-part-type="species" reg="intestini">intestini</tp:taxon-name-part></tp:taxon-name>
                </italic>
              </td><td rowspan="1" colspan="1"><named-content xmlns:xlink="http://www.w3.org/1999/xlink" content-type="dwc:institutional_code" xlink:title="Mae Fah Luang University Culture Collection" xlink:href="http://grbio.org/institution/mae-fah-luang-university-culture-collection" xlink:type="simple">MFLUCC</named-content> 24-0510</td><td rowspan="1" colspan="1">leaf</td><td rowspan="1" colspan="1">Mueang Phan Sub-district, Phan District, Chiang Rai Province</td><td rowspan="1" colspan="1">RD15</td></tr><tr><td rowspan="1" colspan="1">
                <italic>
                  <tp:taxon-name><tp:taxon-name-part taxon-name-part-type="genus" reg="Apiospora">Apiospora</tp:taxon-name-part><tp:taxon-name-part taxon-name-part-type="species" reg="mukdahanensis">mukdahanensis</tp:taxon-name-part></tp:taxon-name>
                </italic>
              </td><td rowspan="1" colspan="1"><named-content xmlns:xlink="http://www.w3.org/1999/xlink" content-type="dwc:institutional_code" xlink:title="Mae Fah Luang University Culture Collection" xlink:href="http://grbio.org/institution/mae-fah-luang-university-culture-collection" xlink:type="simple">MFLUCC</named-content> 24-0511</td><td rowspan="1" colspan="1">panicle</td><td rowspan="1" colspan="1">Huai Sak Sub-district, Mueang Chiang Rai District, Chiang Rai Province</td><td rowspan="1" colspan="1">RD15</td></tr><tr><td rowspan="3" colspan="1">
                <italic>
                  <tp:taxon-name><tp:taxon-name-part taxon-name-part-type="genus" reg="Daldinia">Daldinia</tp:taxon-name-part><tp:taxon-name-part taxon-name-part-type="species" reg="eschscholtzii">eschscholtzii</tp:taxon-name-part></tp:taxon-name>
                </italic>
              </td><td rowspan="1" colspan="1"><named-content xmlns:xlink="http://www.w3.org/1999/xlink" content-type="dwc:institutional_code" xlink:title="Mae Fah Luang University Culture Collection" xlink:href="http://grbio.org/institution/mae-fah-luang-university-culture-collection" xlink:type="simple">MFLUCC</named-content> 24-0504</td><td rowspan="1" colspan="1">panicle</td><td rowspan="1" colspan="1">Mueang Phan Sub-district, Phan District, Chiang Rai Province</td><td rowspan="1" colspan="1">RD6</td></tr><tr><td rowspan="1" colspan="1"><named-content xmlns:xlink="http://www.w3.org/1999/xlink" content-type="dwc:institutional_code" xlink:title="Mae Fah Luang University Culture Collection" xlink:href="http://grbio.org/institution/mae-fah-luang-university-culture-collection" xlink:type="simple">MFLUCC</named-content> 24-0505</td><td rowspan="1" colspan="1">panicle</td><td rowspan="1" colspan="1">Thung Ko sub-district, Wiang Chiang Rung District, Chiang Rai Province</td><td rowspan="1" colspan="1">Nan59</td></tr><tr><td rowspan="1" colspan="1"><named-content xmlns:xlink="http://www.w3.org/1999/xlink" content-type="dwc:institutional_code" xlink:title="Mae Fah Luang University Culture Collection" xlink:href="http://grbio.org/institution/mae-fah-luang-university-culture-collection" xlink:type="simple">MFLUCC</named-content> 24-0506</td><td rowspan="1" colspan="1">panicle</td><td rowspan="1" colspan="1">San Sai Ngam Sub-district, Thoeng District, Chiang Rai Province</td><td rowspan="1" colspan="1">SPT1</td></tr><tr><td rowspan="1" colspan="1">
                <italic>
                  <tp:taxon-name><tp:taxon-name-part taxon-name-part-type="genus" reg="Microdochium">Microdochium</tp:taxon-name-part><tp:taxon-name-part taxon-name-part-type="species" reg="oryzicola">oryzicola</tp:taxon-name-part></tp:taxon-name>
                </italic>
              </td><td rowspan="1" colspan="1"><named-content xmlns:xlink="http://www.w3.org/1999/xlink" content-type="dwc:institutional_code" xlink:title="Mae Fah Luang University Culture Collection" xlink:href="http://grbio.org/institution/mae-fah-luang-university-culture-collection" xlink:type="simple">MFLUCC</named-content> 24-0509</td><td rowspan="1" colspan="1">leaf</td><td rowspan="1" colspan="1">Doi Luang District, Chiang Rai Province</td><td rowspan="1" colspan="1">CP 888</td></tr><tr><td rowspan="1" colspan="1">
                <italic>
                  <tp:taxon-name><tp:taxon-name-part taxon-name-part-type="genus" reg="Nemania">Nemania</tp:taxon-name-part><tp:taxon-name-part taxon-name-part-type="species" reg="primolutea">primolutea</tp:taxon-name-part></tp:taxon-name>
                </italic>
              </td><td rowspan="1" colspan="1"><named-content xmlns:xlink="http://www.w3.org/1999/xlink" content-type="dwc:institutional_code" xlink:title="Mae Fah Luang University Culture Collection" xlink:href="http://grbio.org/institution/mae-fah-luang-university-culture-collection" xlink:type="simple">MFLUCC</named-content> 24-0507</td><td rowspan="1" colspan="1">panicle</td><td rowspan="1" colspan="1">San Sai Ngam Sub-district, Thoeng District, Chiang Rai Province</td><td rowspan="1" colspan="1">SPT1</td></tr><tr><td rowspan="1" colspan="1">
                <italic>
                  <tp:taxon-name><tp:taxon-name-part taxon-name-part-type="genus" reg="Nemania">Nemania</tp:taxon-name-part><tp:taxon-name-part taxon-name-part-type="species" reg="oryzae">oryzae</tp:taxon-name-part></tp:taxon-name>
                </italic>
              </td><td rowspan="1" colspan="1"><named-content xmlns:xlink="http://www.w3.org/1999/xlink" content-type="dwc:institutional_code" xlink:title="Mae Fah Luang University Culture Collection" xlink:href="http://grbio.org/institution/mae-fah-luang-university-culture-collection" xlink:type="simple">MFLUCC</named-content> 24-0508</td><td rowspan="1" colspan="1">panicle</td><td rowspan="1" colspan="1">Mueang Phan Sub-district, Phan District, Chiang Rai Province</td><td rowspan="1" colspan="1">RD6</td></tr></tbody></table></table-wrap></tp:treatment-sec></tp:taxon-treatment>
