# Supplementary material for: Endophytic xylariaceous fungi from rice in northern Thailand: discovery of novel species and new host records
Source: MycoKeys. 2025 Jul 29;120:1–34. doi: 10.3897/mycokeys.120.152187 (PMC12326176; doi:10.3897/mycokeys.120.152187)
Supplement: XML Treatment for Microdochium oryzicola [file mycokeys.120.152187-treatment4.xml]

<!DOCTYPE tp:taxon-treatment
  PUBLIC "-//TaxonX//DTD Taxonomic Treatment Publishing DTD v0 20100105//EN" "tax-treatment-NSO.dtd">
<tp:taxon-treatment xmlns:tp="http://www.plazi.org/taxpub"><tp:treatment-meta><kwd-group><label>Taxon classification</label><kwd>
                  <named-content content-type="kingdom">Fungi</named-content>
                </kwd><kwd>
                  <named-content content-type="order">Amphisphaeriales</named-content>
                </kwd><kwd>
                  <named-content content-type="family">Amphisphaeriaceae</named-content>
                </kwd></kwd-group><mixed-citation publication-type="journal"><person-group><name><surname>Absalan</surname><given-names>Sahar</given-names></name><name><surname>Armand</surname><given-names>Alireza</given-names></name><name><surname>Jayawardena</surname><given-names>Ruvishika S.</given-names></name><name><surname>Suwannarach</surname><given-names>Nakarin</given-names></name><name><surname>Monkai</surname><given-names>Jutamart</given-names></name><name><surname>Jungkhun</surname><given-names>Nootjarin</given-names></name><name><surname>Lumyong</surname><given-names>Saisamorn</given-names></name><name><surname>Hyde</surname><given-names>Kevin D.</given-names></name></person-group><article-title>Endophytic xylariaceous fungi from rice in northern Thailand: discovery of novel species and new host records</article-title><source>MycoKeys</source><day>29</day><month>07</month><year>2025</year><volume>120</volume><fpage>1</fpage><lpage>34</lpage><pub-id pub-id-type="doi">10.3897/mycokeys.120.152187</pub-id></mixed-citation></tp:treatment-meta><tp:nomenclature><label>﻿</label><tp:taxon-name>
                <object-id xmlns:xlink="http://www.w3.org/1999/xlink" content-type="arpha" xlink:type="simple">BB103FEE-83C1-5E4B-8F0D-36BCA40592CB</object-id>
                <tp:taxon-name-part taxon-name-part-type="genus" reg="Microdochium">Microdochium</tp:taxon-name-part>
                <tp:taxon-name-part taxon-name-part-type="species" reg="oryzicola">oryzicola</tp:taxon-name-part>
                <object-id xmlns:xlink="http://www.w3.org/1999/xlink" xlink:type="simple">Index Fungorum: IF903561</object-id>
                <object-id xmlns:xlink="http://www.w3.org/1999/xlink" xlink:type="simple">Facesoffungi Number: FoF17636</object-id>
              </tp:taxon-name><tp:taxon-authority>S. Absalan, S. Lumyong and K.D. Hyde</tp:taxon-authority><tp:taxon-status xmlns:xlink="http://www.w3.org/1999/xlink" xlink:type="simple">sp. nov.</tp:taxon-status><xref ref-type="fig" rid="F5">Fig. 6</xref></tp:nomenclature><tp:treatment-sec sec-type="Holotype" id="SECID0EH4AG"><title>Holotype.</title><p><abbrev xmlns:xlink="http://www.w3.org/1999/xlink" xlink:title="Mae Fah Luang University Fungarium" id="ABBRID0EN4AG" xlink:type="simple">MFLU</abbrev> 25-0028</p></tp:treatment-sec><tp:treatment-sec sec-type="etymology" id="SECID0ER4AG"><title>Etymology.</title><p><italic><tp:taxon-name><tp:taxon-name-part taxon-name-part-type="genus" reg="Oryzicola">Oryzicola</tp:taxon-name-part></tp:taxon-name></italic> refers to the host genus <italic><tp:taxon-name><tp:taxon-name-part taxon-name-part-type="genus" reg="Oryza">Oryza</tp:taxon-name-part></tp:taxon-name></italic> from which it was isolated.</p><fig id="F5" position="float" orientation="portrait"><object-id xmlns:xlink="http://www.w3.org/1999/xlink" content-type="doi" xlink:type="simple">10.3897/mycokeys.120.152187.figure6</object-id><object-id xmlns:xlink="http://www.w3.org/1999/xlink" content-type="arpha" xlink:type="simple">E0263E0C-4A82-59CB-BC34-40C5940B9CAA</object-id><label>Figure 6.</label><caption><p><italic><tp:taxon-name><tp:taxon-name-part taxon-name-part-type="genus" reg="Microdochium">Microdochium</tp:taxon-name-part><tp:taxon-name-part taxon-name-part-type="species" reg="oryzicola">oryzicola</tp:taxon-name-part></tp:taxon-name></italic> (<named-content xmlns:xlink="http://www.w3.org/1999/xlink" content-type="dwc:institutional_code" xlink:title="Mae Fah Luang University Culture Collection" xlink:href="http://grbio.org/institution/mae-fah-luang-university-culture-collection" xlink:type="simple">MFLUCC</named-content> 24-0509, ex-type). <bold>a.</bold> Front and reverse of the colony on <abbrev xmlns:xlink="http://www.w3.org/1999/xlink" xlink:title="potato dextrose agar" id="ABBRID0E55AG" xlink:type="simple">PDA</abbrev>; <bold>b–f.</bold> Conidiophores and conidiogenous cells; <bold>g.</bold> Chlamydospores; <bold>h.</bold> Conidia. Scale bars: 10 μm (<bold>b–h</bold>).</p></caption><graphic xmlns:xlink="http://www.w3.org/1999/xlink" xlink:href="mycokeys-120-001-g006.jpg" position="float" orientation="portrait" xlink:type="simple" id="oo_1383879.jpg"><uri content-type="original_file" xlink:type="simple">https://binary.pensoft.net/fig/1383879</uri></graphic></fig></tp:treatment-sec><tp:treatment-sec sec-type="description" id="SECID0EP6AG"><title>Description.</title><p><italic>Endophytic</italic> from healthy leaf of <italic><tp:taxon-name><tp:taxon-name-part taxon-name-part-type="genus" reg="Oryza">Oryza</tp:taxon-name-part><tp:taxon-name-part taxon-name-part-type="species" reg="sativa">sativa</tp:taxon-name-part></tp:taxon-name></italic>. <bold>Sexual morph</bold>: not observed. <bold>Asexual morph</bold>: hyphomycetous. <bold><italic>Mycelium</italic></bold> 2.5–4.5 μm wide, mostly superficial, branched, septate, smooth, hyaline. <bold><italic>Conidiophores</italic></bold> 22–63 × 2–4.5 µm (<italic>x̄</italic> = 37 × 3.5 µm, <italic>n</italic> = 10), usually reduced to conidiogenous cells, mono- or bi-verticillate, branched, smooth-walled, hyaline. <bold><italic>Conidiogenous cells</italic></bold> 6–24 × 2–5 µm (<italic>x̄</italic> = 15 × 3 µm, <italic>n</italic> = 20), cylindrical, lageniform to ampulliform, terminal or intercalary, mono- or polyblastic, hyaline. <bold><italic>Conidia</italic></bold> 6–16 × 2.5–4 µm (<italic>x̄</italic> = 8.5 × 3.3 µm, <italic>n</italic> = 30), solitary, aseptate, cylindrical to clavate, obovoid, guttulate, hyaline. <bold><italic>Chlamydospores</italic></bold> abundant, globose to subglobose, sometimes irregular, in chains, thick-walled, pale brown to brown.</p></tp:treatment-sec><tp:treatment-sec sec-type="description" id="SECID0EBBBG"><title>Culture characteristics.</title><p>Colonies on <abbrev xmlns:xlink="http://www.w3.org/1999/xlink" xlink:title="potato dextrose agar" id="ABBRID0EHBBG" xlink:type="simple">PDA</abbrev> reaching 65–67 mm in diameter after 7 days at 28 °C, dark olivaceous grey in the center and white to the periphery, circular, fluffy aerial mycelium; reverse buff with olivaceous grey in the center.</p></tp:treatment-sec><tp:treatment-sec sec-type="material" id="SECID0ELBBG"><title>Material examined.</title><p>Thailand • Chiang Rai Province, Doi Luang District, from healthy tissue part of rice leaf, 7 February 2022, Nootjarin Jungkhun, (NS62-1 = <abbrev xmlns:xlink="http://www.w3.org/1999/xlink" xlink:title="Mae Fah Luang University Fungarium" id="ABBRID0ERBBG" xlink:type="simple">MFLU</abbrev> 25-0028); (living culture <named-content xmlns:xlink="http://www.w3.org/1999/xlink" content-type="dwc:institutional_code" xlink:title="Mae Fah Luang University Culture Collection" xlink:href="http://grbio.org/institution/mae-fah-luang-university-culture-collection" xlink:type="simple">MFLUCC</named-content> 24-0509).</p></tp:treatment-sec><tp:treatment-sec sec-type="GenBank numbers" id="SECID0EZBBG"><title>GenBank numbers.</title><p><named-content xmlns:xlink="http://www.w3.org/1999/xlink" content-type="dwc:institutional_code" xlink:title="Mae Fah Luang University Culture Collection" xlink:href="http://grbio.org/institution/mae-fah-luang-university-culture-collection" xlink:type="simple">MFLUCC</named-content> 24-0509: <abbrev xmlns:xlink="http://www.w3.org/1999/xlink" xlink:title="internal transcribed spacers" id="ABBRID0EDCBG" xlink:type="simple">ITS</abbrev> = <ext-link xmlns:xlink="http://www.w3.org/1999/xlink" xlink:href="PV241406" ext-link-type="gen" xlink:type="simple">PV241406</ext-link>, <abbrev xmlns:xlink="http://www.w3.org/1999/xlink" xlink:title="28S ribosomal RNA" id="ABBRID0EMCBG" xlink:type="simple">LSU</abbrev> = <ext-link xmlns:xlink="http://www.w3.org/1999/xlink" xlink:href="PV241407" ext-link-type="gen" xlink:type="simple">PV241407</ext-link>, <italic>rpb</italic>2 = <ext-link xmlns:xlink="http://www.w3.org/1999/xlink" xlink:href="PV275683" ext-link-type="gen" xlink:type="simple">PV275683</ext-link>.</p></tp:treatment-sec><tp:treatment-sec sec-type="notes" id="SECID0E3CBG"><title>Notes.</title><p>Phylogenetic analysis of combined <abbrev xmlns:xlink="http://www.w3.org/1999/xlink" xlink:title="internal transcribed spacers" id="ABBRID0ECDBG" xlink:type="simple">ITS</abbrev>, <abbrev xmlns:xlink="http://www.w3.org/1999/xlink" xlink:title="28S ribosomal RNA" id="ABBRID0EGDBG" xlink:type="simple">LSU</abbrev>, and <italic>rpb</italic>2 sequences revealed that our strain (<named-content xmlns:xlink="http://www.w3.org/1999/xlink" content-type="dwc:institutional_code" xlink:title="Mae Fah Luang University Culture Collection" xlink:href="http://grbio.org/institution/mae-fah-luang-university-culture-collection" xlink:type="simple">MFLUCC</named-content> 24-0509) is from a distinct branch, constituting a well-supported lineage (100% <abbrev xmlns:xlink="http://www.w3.org/1999/xlink" xlink:title="Maximum Likelihood" id="ABBRID0EQDBG" xlink:type="simple">ML</abbrev>) separate from its sister clade, which includes <italic><tp:taxon-name><tp:taxon-name-part taxon-name-part-type="genus" reg="Microdochium">Microdochium</tp:taxon-name-part><tp:taxon-name-part taxon-name-part-type="species" reg="nannuoshanense">nannuoshanense</tp:taxon-name-part></tp:taxon-name></italic>, <italic><tp:taxon-name><tp:taxon-name-part taxon-name-part-type="genus" reg="Microdochium">M.</tp:taxon-name-part><tp:taxon-name-part taxon-name-part-type="species" reg="sinense">sinense</tp:taxon-name-part></tp:taxon-name></italic>, <italic><tp:taxon-name><tp:taxon-name-part taxon-name-part-type="genus" reg="Microdochium">M.</tp:taxon-name-part><tp:taxon-name-part taxon-name-part-type="species" reg="miscanthi">miscanthi</tp:taxon-name-part></tp:taxon-name></italic>, and <italic><tp:taxon-name><tp:taxon-name-part taxon-name-part-type="genus" reg="Microdochium">M.</tp:taxon-name-part><tp:taxon-name-part taxon-name-part-type="species" reg="fisheri">fisheri</tp:taxon-name-part></tp:taxon-name></italic> (Fig. <xref ref-type="fig" rid="F6">7</xref>). <italic><tp:taxon-name><tp:taxon-name-part taxon-name-part-type="genus" reg="Microdochium">Microdochium</tp:taxon-name-part><tp:taxon-name-part taxon-name-part-type="species" reg="oryzicola">oryzicola</tp:taxon-name-part></tp:taxon-name></italic> is morphologically distinct from its closely related species, <italic><tp:taxon-name><tp:taxon-name-part taxon-name-part-type="genus" reg="Microdochium">M.</tp:taxon-name-part><tp:taxon-name-part taxon-name-part-type="species" reg="fisheri">fisheri</tp:taxon-name-part></tp:taxon-name></italic>, particularly in the characteristics of the conidiophores and conidiogenous cells. <italic><tp:taxon-name><tp:taxon-name-part taxon-name-part-type="genus" reg="Microdochium">Microdochium</tp:taxon-name-part><tp:taxon-name-part taxon-name-part-type="species" reg="oryzicola">oryzicola</tp:taxon-name-part></tp:taxon-name></italic> has branched mono- or biverticillate conidiophores with mainly lageniform to ampulliform conidiogenous cells, whereas <italic><tp:taxon-name><tp:taxon-name-part taxon-name-part-type="genus" reg="Microdochium">M.</tp:taxon-name-part><tp:taxon-name-part taxon-name-part-type="species" reg="fisheri">fisheri</tp:taxon-name-part></tp:taxon-name></italic> is characterized by bifurcate conidiophores and cylindrical, sympodial, conidiogenous cells (<xref ref-type="bibr" rid="B40">Hernández-Restrepo et al. 2016</xref>). A comparison of the nucleotide differences between <italic><tp:taxon-name><tp:taxon-name-part taxon-name-part-type="genus" reg="Microdochium">M.</tp:taxon-name-part><tp:taxon-name-part taxon-name-part-type="species" reg="oryzicola">oryzicola</tp:taxon-name-part></tp:taxon-name></italic> and <italic><tp:taxon-name><tp:taxon-name-part taxon-name-part-type="genus" reg="Microdochium">M.</tp:taxon-name-part><tp:taxon-name-part taxon-name-part-type="species" reg="fisheri">fisheri</tp:taxon-name-part></tp:taxon-name></italic> revealed 2.88% (across 520 nucleotides, 9 gaps), 1.48% (across 810 nucleotides, 2 gaps), and 12.7% (across 697 nucleotides, without gaps) base pair differences in the <abbrev xmlns:xlink="http://www.w3.org/1999/xlink" xlink:title="internal transcribed spacers" id="ABBRID0EKHBG" xlink:type="simple">ITS</abbrev>, <abbrev xmlns:xlink="http://www.w3.org/1999/xlink" xlink:title="28S ribosomal RNA" id="ABBRID0EOHBG" xlink:type="simple">LSU</abbrev>, and <italic>rpb</italic>2 gene regions, respectively. Thus, <italic><tp:taxon-name><tp:taxon-name-part taxon-name-part-type="genus" reg="Microdochium">M.</tp:taxon-name-part><tp:taxon-name-part taxon-name-part-type="species" reg="oryzicola">oryzicola</tp:taxon-name-part></tp:taxon-name></italic> is introduced as a new species.</p><fig id="F6" position="float" orientation="portrait"><object-id xmlns:xlink="http://www.w3.org/1999/xlink" content-type="doi" xlink:type="simple">10.3897/mycokeys.120.152187.figure7</object-id><object-id xmlns:xlink="http://www.w3.org/1999/xlink" content-type="arpha" xlink:type="simple">F37034D4-3105-5A55-A830-F1D939A952DF</object-id><label>Figure 7.</label><caption><p>Phylogram of <abbrev xmlns:xlink="http://www.w3.org/1999/xlink" xlink:title="Maximum Likelihood" id="ABBRID0EHIBG" xlink:type="simple">ML</abbrev> analysis based on combined <abbrev xmlns:xlink="http://www.w3.org/1999/xlink" xlink:title="internal transcribed spacers" id="ABBRID0ELIBG" xlink:type="simple">ITS</abbrev>, <abbrev xmlns:xlink="http://www.w3.org/1999/xlink" xlink:title="28S ribosomal RNA" id="ABBRID0EPIBG" xlink:type="simple">LSU</abbrev>, and <italic>rpb</italic>2 sequence data. <abbrev xmlns:xlink="http://www.w3.org/1999/xlink" xlink:title="Maximum Likelihood" id="ABBRID0EVIBG" xlink:type="simple">ML</abbrev> bootstrap support values equal to or higher than 60% and Bayesian probability values (<abbrev xmlns:xlink="http://www.w3.org/1999/xlink" xlink:title="Bayesian posterior probabilities" id="ABBRID0EZIBG" xlink:type="simple">PP</abbrev>) equal to or above 0.80 are given at the nodes (<abbrev xmlns:xlink="http://www.w3.org/1999/xlink" xlink:title="Maximum Likelihood" id="ABBRID0E4IBG" xlink:type="simple">ML</abbrev>/<abbrev xmlns:xlink="http://www.w3.org/1999/xlink" xlink:title="Bayesian posterior probabilities" id="ABBRID0EBJBG" xlink:type="simple">PP</abbrev>). The tree is rooted to <italic><tp:taxon-name><tp:taxon-name-part taxon-name-part-type="genus" reg="Zygosporium">Zygosporium</tp:taxon-name-part><tp:taxon-name-part taxon-name-part-type="species" reg="pseudomasonii">pseudomasonii</tp:taxon-name-part></tp:taxon-name></italic> (CBS 146059) and <italic><tp:taxon-name><tp:taxon-name-part taxon-name-part-type="genus" reg="Zygosporium">Z.</tp:taxon-name-part><tp:taxon-name-part taxon-name-part-type="species" reg="mycophilum">mycophilum</tp:taxon-name-part></tp:taxon-name></italic> (CBS 894.69). The isolate from the current study is highlighted in red, and type strains are indicated in bold black.</p></caption><graphic xmlns:xlink="http://www.w3.org/1999/xlink" xlink:href="mycokeys-120-001-g007.jpg" position="float" orientation="portrait" xlink:type="simple" id="oo_1383880.jpg"><uri content-type="original_file" xlink:type="simple">https://binary.pensoft.net/fig/1383880</uri></graphic></fig></tp:treatment-sec><ref-list><ref id="B40"><mixed-citation xmlns:xlink="http://www.w3.org/1999/xlink" xlink:type="simple"><person-group><name name-style="western"><surname>Hernández-Restrepo</surname><given-names>M</given-names></name><name name-style="western"><surname>Groenewald</surname><given-names>JZ</given-names></name><name name-style="western"><surname>Crous</surname><given-names>PW</given-names></name></person-group> (<year>2016</year>) <article-title>Taxonomic and phylogenetic re-evaluation of <italic><tp:taxon-name><tp:taxon-name-part taxon-name-part-type="genus">Microdochium</tp:taxon-name-part></tp:taxon-name></italic>, <italic><tp:taxon-name><tp:taxon-name-part taxon-name-part-type="genus">Monographella</tp:taxon-name-part></tp:taxon-name></italic> and <italic><tp:taxon-name><tp:taxon-name-part taxon-name-part-type="genus">Idriella</tp:taxon-name-part></tp:taxon-name></italic>. Persoonia.</article-title><source>Molecular Phylogeny and Evolution of <tp:taxon-name><tp:taxon-name-part taxon-name-part-type="kingdom">Fungi</tp:taxon-name-part></tp:taxon-name></source><volume>36</volume>: <fpage>57</fpage>–<lpage>82</lpage>. <ext-link xlink:href="10.3767/003158516X688676" ext-link-type="doi" xlink:type="simple">https://doi.org/10.3767/003158516X688676</ext-link></mixed-citation></ref></ref-list></tp:taxon-treatment>
