# Supplementary material for: Endophytic xylariaceous fungi from rice in northern Thailand: discovery of novel species and new host records
Source: MycoKeys. 2025 Jul 29;120:1–34. doi: 10.3897/mycokeys.120.152187 (PMC12326176; doi:10.3897/mycokeys.120.152187)
Supplement: XML Treatment for Nemania primolutea [file mycokeys.120.152187-treatment5.xml]

<!DOCTYPE tp:taxon-treatment
  PUBLIC "-//TaxonX//DTD Taxonomic Treatment Publishing DTD v0 20100105//EN" "tax-treatment-NSO.dtd">
<tp:taxon-treatment xmlns:tp="http://www.plazi.org/taxpub"><tp:treatment-meta><kwd-group><label>Taxon classification</label><kwd>
                  <named-content content-type="kingdom">Fungi</named-content>
                </kwd><kwd>
                  <named-content content-type="order">Xylariales</named-content>
                </kwd><kwd>
                  <named-content content-type="family">Hypoxylaceae</named-content>
                </kwd></kwd-group><mixed-citation publication-type="journal"><person-group><name><surname>Absalan</surname><given-names>Sahar</given-names></name><name><surname>Armand</surname><given-names>Alireza</given-names></name><name><surname>Jayawardena</surname><given-names>Ruvishika S.</given-names></name><name><surname>Suwannarach</surname><given-names>Nakarin</given-names></name><name><surname>Monkai</surname><given-names>Jutamart</given-names></name><name><surname>Jungkhun</surname><given-names>Nootjarin</given-names></name><name><surname>Lumyong</surname><given-names>Saisamorn</given-names></name><name><surname>Hyde</surname><given-names>Kevin D.</given-names></name></person-group><article-title>Endophytic xylariaceous fungi from rice in northern Thailand: discovery of novel species and new host records</article-title><source>MycoKeys</source><day>29</day><month>07</month><year>2025</year><volume>120</volume><fpage>1</fpage><lpage>34</lpage><pub-id pub-id-type="doi">10.3897/mycokeys.120.152187</pub-id></mixed-citation></tp:treatment-meta><tp:nomenclature><label>﻿</label><tp:taxon-name>
                <object-id xmlns:xlink="http://www.w3.org/1999/xlink" content-type="arpha" xlink:type="simple">645E4F85-C127-5F8C-B674-3EC6F4934DCF</object-id>
                <tp:taxon-name-part taxon-name-part-type="genus" reg="Nemania">Nemania</tp:taxon-name-part>
                <tp:taxon-name-part taxon-name-part-type="species" reg="primolutea">primolutea</tp:taxon-name-part>
                <object-id xmlns:xlink="http://www.w3.org/1999/xlink" xlink:type="simple">Index Fungorum: IF501422</object-id>
                <object-id xmlns:xlink="http://www.w3.org/1999/xlink" xlink:type="simple">Facesoffungi Number: FoF17634</object-id>
              </tp:taxon-name><tp:taxon-authority>Y.M. Ju, H.M. Hsieh and J.D. Rogers, Mycologia 97: 567 (2005)</tp:taxon-authority><xref ref-type="fig" rid="F7">Fig. 8</xref></tp:nomenclature><tp:treatment-sec sec-type="description" id="SECID0EWOBG"><title>Description.</title><p><italic>Endophytic</italic> from healthy panicle of <italic><tp:taxon-name><tp:taxon-name-part taxon-name-part-type="genus" reg="Oryza">Oryza</tp:taxon-name-part><tp:taxon-name-part taxon-name-part-type="species" reg="sativa">sativa</tp:taxon-name-part></tp:taxon-name></italic>. <bold>Sexual morph</bold>: Not observed. <bold>Asexual morph</bold>: Hyphomycetous. <bold><italic>Conidiophores</italic></bold> 1.5–4 µm wide, unbranched or sometimes dichotomously branched, smooth-walled, pale brown to hyaline. <bold><italic>Conidiogenous cells</italic></bold> 1.5–2.5 µm wide, cylindrical, geniculate, proliferating unclearly, smooth-walled, hyaline. <bold><italic>Conidia</italic></bold> 2.4–4.5 × 5.5–8.4 µm (<italic>x̄</italic> = 3.5 × 6.4 µm, <italic>n</italic> = 30), ellipsoid to obovoid, smooth, hyaline.</p><fig id="F7" position="float" orientation="portrait"><object-id xmlns:xlink="http://www.w3.org/1999/xlink" content-type="doi" xlink:type="simple">10.3897/mycokeys.120.152187.figure8</object-id><object-id xmlns:xlink="http://www.w3.org/1999/xlink" content-type="arpha" xlink:type="simple">22731123-F677-51EE-B6C7-126BA0D0514A</object-id><label>Figure 8.</label><caption><p><italic><tp:taxon-name><tp:taxon-name-part taxon-name-part-type="genus" reg="Nemania">Nemania</tp:taxon-name-part><tp:taxon-name-part taxon-name-part-type="species" reg="primolutea">primolutea</tp:taxon-name-part></tp:taxon-name></italic> (<named-content xmlns:xlink="http://www.w3.org/1999/xlink" content-type="dwc:institutional_code" xlink:title="Mae Fah Luang University Culture Collection" xlink:href="http://grbio.org/institution/mae-fah-luang-university-culture-collection" xlink:type="simple">MFLUCC</named-content> 24-0507, new host record). <bold>a.</bold> Front and reverse of the colony on <abbrev xmlns:xlink="http://www.w3.org/1999/xlink" xlink:title="potato dextrose agar" id="ABBRID0ETQBG" xlink:type="simple">PDA</abbrev>; <bold>b, c.</bold> Conidiophores and conidia; <bold>d.</bold> Branched conidiophores; <bold>e.</bold> Conidia. Scale bars: 20 μm (<bold>b, c</bold>); 10 μm (<bold>d, e</bold>).</p></caption><graphic xmlns:xlink="http://www.w3.org/1999/xlink" xlink:href="mycokeys-120-001-g008.jpg" position="float" orientation="portrait" xlink:type="simple" id="oo_1383881.jpg"><uri content-type="original_file" xlink:type="simple">https://binary.pensoft.net/fig/1383881</uri></graphic></fig></tp:treatment-sec><tp:treatment-sec sec-type="description" id="SECID0EGRBG"><title>Culture characteristics.</title><p>Colonies on <abbrev xmlns:xlink="http://www.w3.org/1999/xlink" xlink:title="potato dextrose agar" id="ABBRID0EMRBG" xlink:type="simple">PDA</abbrev> reaching 69–73 mm in diameter after 7 days at 28 °C, white, circular, velvety, slightly raised, with crenate margins; reverse yellowish white.</p></tp:treatment-sec><tp:treatment-sec sec-type="material" id="SECID0EQRBG"><title>Material examined.</title><p>Thailand • Chiang Rai Province, Thoeng District, San Sai Ngam Sub-District, from healthy tissue part of rice panicle, 9 November 2021, Nootjarin Jungkhun (NS39-1a = <abbrev xmlns:xlink="http://www.w3.org/1999/xlink" xlink:title="Mae Fah Luang University Fungarium" id="ABBRID0EWRBG" xlink:type="simple">MFLU</abbrev> 25-0026) (living culture <named-content xmlns:xlink="http://www.w3.org/1999/xlink" content-type="dwc:institutional_code" xlink:title="Mae Fah Luang University Culture Collection" xlink:href="http://grbio.org/institution/mae-fah-luang-university-culture-collection" xlink:type="simple">MFLUCC</named-content> 24-0507).</p></tp:treatment-sec><tp:treatment-sec sec-type="GenBank numbers" id="SECID0E5RBG"><title>GenBank numbers.</title><p><named-content xmlns:xlink="http://www.w3.org/1999/xlink" content-type="dwc:institutional_code" xlink:title="Mae Fah Luang University Culture Collection" xlink:href="http://grbio.org/institution/mae-fah-luang-university-culture-collection" xlink:type="simple">MFLUCC</named-content> 24-0507: <abbrev xmlns:xlink="http://www.w3.org/1999/xlink" xlink:title="internal transcribed spacers" id="ABBRID0EISBG" xlink:type="simple">ITS</abbrev> = <ext-link xmlns:xlink="http://www.w3.org/1999/xlink" xlink:href="PV241498" ext-link-type="gen" xlink:type="simple">PV241498</ext-link>, <abbrev xmlns:xlink="http://www.w3.org/1999/xlink" xlink:title="28S ribosomal RNA" id="ABBRID0ERSBG" xlink:type="simple">LSU</abbrev> = <ext-link xmlns:xlink="http://www.w3.org/1999/xlink" xlink:href="PV235235" ext-link-type="gen" xlink:type="simple">PV235235</ext-link>, <italic>rpb</italic>2 = <ext-link xmlns:xlink="http://www.w3.org/1999/xlink" xlink:href="PV275681" ext-link-type="gen" xlink:type="simple">PV275681</ext-link>, <italic>tub</italic>2 = <ext-link xmlns:xlink="http://www.w3.org/1999/xlink" xlink:href="PV275685" ext-link-type="gen" xlink:type="simple">PV275685</ext-link>.</p></tp:treatment-sec><tp:treatment-sec sec-type="notes" id="SECID0EITBG"><title>Notes.</title><p>The holotype strain of <italic><tp:taxon-name><tp:taxon-name-part taxon-name-part-type="genus" reg="Nemania">Nemania</tp:taxon-name-part><tp:taxon-name-part taxon-name-part-type="species" reg="primolutea">primolutea</tp:taxon-name-part></tp:taxon-name></italic> (HAST 91102001) was isolated from a dead trunk of <italic><tp:taxon-name><tp:taxon-name-part taxon-name-part-type="genus" reg="Artocarpus">Artocarpus</tp:taxon-name-part><tp:taxon-name-part taxon-name-part-type="species" reg="communis">communis</tp:taxon-name-part></tp:taxon-name></italic> (<xref ref-type="bibr" rid="B58">Ju et al. 2005</xref>). According to the phylogram (Fig. <xref ref-type="fig" rid="F8">9</xref>), our strain was identified as <italic><tp:taxon-name><tp:taxon-name-part taxon-name-part-type="genus" reg="Nemania">Nemania</tp:taxon-name-part><tp:taxon-name-part taxon-name-part-type="species" reg="primolutea">primolutea</tp:taxon-name-part></tp:taxon-name></italic> with 94% <abbrev xmlns:xlink="http://www.w3.org/1999/xlink" xlink:title="Maximum Likelihood" id="ABBRID0EXUBG" xlink:type="simple">ML</abbrev> and 1.00 <abbrev xmlns:xlink="http://www.w3.org/1999/xlink" xlink:title="Bayesian posterior probabilities" id="ABBRID0E2UBG" xlink:type="simple">PP</abbrev> support. The isolate <named-content xmlns:xlink="http://www.w3.org/1999/xlink" content-type="dwc:institutional_code" xlink:title="Mae Fah Luang University Culture Collection" xlink:href="http://grbio.org/institution/mae-fah-luang-university-culture-collection" xlink:type="simple">MFLUCC</named-content> 24-0507 shares a similar asexual morph with HAST 91102001. However, our strain differs from HAST 91102001 in having larger conidia (2.4–4.5 µm × 5.5–8.4 µm in <named-content xmlns:xlink="http://www.w3.org/1999/xlink" content-type="dwc:institutional_code" xlink:title="Mae Fah Luang University Culture Collection" xlink:href="http://grbio.org/institution/mae-fah-luang-university-culture-collection" xlink:type="simple">MFLUCC</named-content> 24-0507 vs. 2.5–3 × 4.5–6.5 in HAST 91102001). This species has also been reported from <italic><tp:taxon-name><tp:taxon-name-part taxon-name-part-type="genus" reg="Lagerstroemia">Lagerstroemia</tp:taxon-name-part></tp:taxon-name></italic> sp. in Louisiana, USA (<xref ref-type="bibr" rid="B28">Garcia-Aroca et al. 2021</xref>), and <italic><tp:taxon-name><tp:taxon-name-part taxon-name-part-type="genus" reg="Ramalina">Ramalina</tp:taxon-name-part><tp:taxon-name-part taxon-name-part-type="species" reg="peruviana">peruviana</tp:taxon-name-part></tp:taxon-name></italic> (lichen) in the Philippines (<xref ref-type="bibr" rid="B27">Galinato et al. 2021</xref>). However, a lack of micro-morphology and insufficient molecular data were provided to verify the species identification. In this study, we illustrated <italic><tp:taxon-name><tp:taxon-name-part taxon-name-part-type="genus" reg="Nemania">Nemania</tp:taxon-name-part><tp:taxon-name-part taxon-name-part-type="species" reg="primolutea">primolutea</tp:taxon-name-part></tp:taxon-name></italic> on rice as a new host record.</p><fig id="F8" position="float" orientation="portrait"><object-id xmlns:xlink="http://www.w3.org/1999/xlink" content-type="doi" xlink:type="simple">10.3897/mycokeys.120.152187.figure9</object-id><object-id xmlns:xlink="http://www.w3.org/1999/xlink" content-type="arpha" xlink:type="simple">70A0BCA2-BC72-56FC-BFD7-7A241CFF78B9</object-id><label>Figure 9.</label><caption><p>Phylogram of <abbrev xmlns:xlink="http://www.w3.org/1999/xlink" xlink:title="Maximum Likelihood" id="ABBRID0EUWBG" xlink:type="simple">ML</abbrev> analysis based on combined <abbrev xmlns:xlink="http://www.w3.org/1999/xlink" xlink:title="internal transcribed spacers" id="ABBRID0EYWBG" xlink:type="simple">ITS</abbrev>, <abbrev xmlns:xlink="http://www.w3.org/1999/xlink" xlink:title="28S ribosomal RNA" id="ABBRID0E3WBG" xlink:type="simple">LSU</abbrev>, <italic>rpb</italic>2, and <italic>tub</italic>2 sequence data. <abbrev xmlns:xlink="http://www.w3.org/1999/xlink" xlink:title="Maximum Likelihood" id="ABBRID0EEXBG" xlink:type="simple">ML</abbrev> bootstrap support values equal to or higher than 60% and Bayesian probability values (<abbrev xmlns:xlink="http://www.w3.org/1999/xlink" xlink:title="Bayesian posterior probabilities" id="ABBRID0EIXBG" xlink:type="simple">PP</abbrev>) equal to or above 0.80 are given at the nodes (<abbrev xmlns:xlink="http://www.w3.org/1999/xlink" xlink:title="Maximum Likelihood" id="ABBRID0EMXBG" xlink:type="simple">ML</abbrev>/<abbrev xmlns:xlink="http://www.w3.org/1999/xlink" xlink:title="Bayesian posterior probabilities" id="ABBRID0EQXBG" xlink:type="simple">PP</abbrev>). The tree is rooted to <italic><tp:taxon-name><tp:taxon-name-part taxon-name-part-type="genus" reg="Rosellinia">Rosellinia</tp:taxon-name-part><tp:taxon-name-part taxon-name-part-type="species" reg="britannica">britannica</tp:taxon-name-part></tp:taxon-name></italic> (<abbrev xmlns:xlink="http://www.w3.org/1999/xlink" xlink:title="Mae Fah Luang University Fungarium" id="ABBRID0E6XBG" xlink:type="simple">MFLU</abbrev> 17-302). The isolate from the current study is highlighted in red, and type strains are indicated in bold black.</p></caption><graphic xmlns:xlink="http://www.w3.org/1999/xlink" xlink:href="mycokeys-120-001-g009.jpg" position="float" orientation="portrait" xlink:type="simple" id="oo_1383882.jpg"><uri content-type="original_file" xlink:type="simple">https://binary.pensoft.net/fig/1383882</uri></graphic></fig></tp:treatment-sec><ref-list><ref id="B58"><mixed-citation xmlns:xlink="http://www.w3.org/1999/xlink" xlink:type="simple"><person-group><name name-style="western"><surname>Ju</surname><given-names>YM</given-names></name><name name-style="western"><surname>Rogers</surname><given-names>JD</given-names></name><name name-style="western"><surname>Hsieh</surname><given-names>HM</given-names></name></person-group> (<year>2005</year>) <article-title>New <italic><tp:taxon-name><tp:taxon-name-part taxon-name-part-type="genus">Hypoxylon</tp:taxon-name-part></tp:taxon-name></italic> and <italic><tp:taxon-name><tp:taxon-name-part taxon-name-part-type="genus">Nemania</tp:taxon-name-part></tp:taxon-name></italic> species from Costa Rica and Taiwan.</article-title><source>Mycologia</source><volume>97</volume>: <fpage>562</fpage>–<lpage>567</lpage>. <ext-link xlink:href="10.1080/15572536.2006.11832831" ext-link-type="doi" xlink:type="simple">https://doi.org/10.1080/15572536.2006.11832831</ext-link></mixed-citation></ref><ref id="B28"><mixed-citation xmlns:xlink="http://www.w3.org/1999/xlink" xlink:type="simple"><person-group><name name-style="western"><surname>Garcia-Aroca</surname><given-names>T</given-names></name><name name-style="western"><surname>Price</surname><given-names>PP</given-names></name><name name-style="western"><surname>Tomaso-Peterson</surname><given-names>M</given-names></name><name name-style="western"><surname>Allen</surname><given-names>TW</given-names></name><name name-style="western"><surname>Wilkerson</surname><given-names>TH</given-names></name><name name-style="western"><surname>Spurlock</surname><given-names>TN</given-names></name><name name-style="western"><surname>Faske</surname><given-names>TR</given-names></name><name name-style="western"><surname>Bluhm</surname><given-names>B</given-names></name><name name-style="western"><surname>Conner</surname><given-names>K</given-names></name><name name-style="western"><surname>Sikora</surname><given-names>E</given-names></name><name name-style="western"><surname>Guyer</surname><given-names>R</given-names></name><name name-style="western"><surname>Kelly</surname><given-names>H</given-names></name><name name-style="western"><surname>Squiers</surname><given-names>BM</given-names></name><name name-style="western"><surname>Doyle</surname><given-names>VP</given-names></name></person-group> (<year>2021</year>) <article-title><italic><tp:taxon-name><tp:taxon-name-part taxon-name-part-type="genus">Xylaria</tp:taxon-name-part><tp:taxon-name-part taxon-name-part-type="species">necrophora</tp:taxon-name-part></tp:taxon-name></italic>, sp. nov., is an emerging root-associated pathogen responsible for taproot decline of soybean in the southern United States.</article-title><source>Mycologia</source><volume>113</volume>(<issue>2</issue>): <fpage>326</fpage>–<lpage>347</lpage>. <ext-link xlink:href="10.1080/00275514.2020.1846965" ext-link-type="doi" xlink:type="simple">https://doi.org/10.1080/00275514.2020.1846965</ext-link></mixed-citation></ref><ref id="B27"><mixed-citation xmlns:xlink="http://www.w3.org/1999/xlink" xlink:type="simple"><person-group><name name-style="western"><surname>Galinato</surname><given-names>MGM</given-names></name><name name-style="western"><surname>Bungihan</surname><given-names>ME</given-names></name><name name-style="western"><surname>Santiago</surname><given-names>KAA</given-names></name><name name-style="western"><surname>Sangvichien</surname><given-names>E</given-names></name></person-group> (<year>2021</year>) <article-title>Antioxidant activities of fungi inhabiting <italic><tp:taxon-name><tp:taxon-name-part taxon-name-part-type="genus">Ramalina</tp:taxon-name-part><tp:taxon-name-part taxon-name-part-type="species">peruviana</tp:taxon-name-part></tp:taxon-name></italic>: Insights on the role of endolichenic fungi in the lichen symbiosis.</article-title><source>Current Research in Environmental &amp; Applied Mycology</source><volume>11</volume>(<issue>1</issue>): <fpage>119</fpage>–<lpage>136</lpage>. <ext-link xlink:href="10.5943/cream/11/1/10" ext-link-type="doi" xlink:type="simple">https://doi.org/10.5943/cream/11/1/10</ext-link></mixed-citation></ref></ref-list></tp:taxon-treatment>
