# Supplementary material for: Endophytic xylariaceous fungi from rice in northern Thailand: discovery of novel species and new host records
Source: MycoKeys. 2025 Jul 29;120:1–34. doi: 10.3897/mycokeys.120.152187 (PMC12326176; doi:10.3897/mycokeys.120.152187)
Supplement: XML Treatment for Nemania oryzae [file mycokeys.120.152187-treatment6.xml]

<!DOCTYPE tp:taxon-treatment
  PUBLIC "-//TaxonX//DTD Taxonomic Treatment Publishing DTD v0 20100105//EN" "tax-treatment-NSO.dtd">
<tp:taxon-treatment xmlns:tp="http://www.plazi.org/taxpub"><tp:treatment-meta><kwd-group><label>Taxon classification</label><kwd>
                  <named-content content-type="kingdom">Fungi</named-content>
                </kwd><kwd>
                  <named-content content-type="order">Xylariales</named-content>
                </kwd><kwd>
                  <named-content content-type="family">Xylariaceae</named-content>
                </kwd></kwd-group><mixed-citation publication-type="journal"><person-group><name><surname>Absalan</surname><given-names>Sahar</given-names></name><name><surname>Armand</surname><given-names>Alireza</given-names></name><name><surname>Jayawardena</surname><given-names>Ruvishika S.</given-names></name><name><surname>Suwannarach</surname><given-names>Nakarin</given-names></name><name><surname>Monkai</surname><given-names>Jutamart</given-names></name><name><surname>Jungkhun</surname><given-names>Nootjarin</given-names></name><name><surname>Lumyong</surname><given-names>Saisamorn</given-names></name><name><surname>Hyde</surname><given-names>Kevin D.</given-names></name></person-group><article-title>Endophytic xylariaceous fungi from rice in northern Thailand: discovery of novel species and new host records</article-title><source>MycoKeys</source><day>29</day><month>07</month><year>2025</year><volume>120</volume><fpage>1</fpage><lpage>34</lpage><pub-id pub-id-type="doi">10.3897/mycokeys.120.152187</pub-id></mixed-citation></tp:treatment-meta><tp:nomenclature><label>﻿</label><tp:taxon-name>
                <object-id xmlns:xlink="http://www.w3.org/1999/xlink" content-type="arpha" xlink:type="simple">00C0EF49-7A72-52C3-ACF2-674821EEF4C3</object-id>
                <tp:taxon-name-part taxon-name-part-type="genus" reg="Nemania">Nemania</tp:taxon-name-part>
                <tp:taxon-name-part taxon-name-part-type="species" reg="oryzae">oryzae</tp:taxon-name-part>
                <object-id xmlns:xlink="http://www.w3.org/1999/xlink" xlink:type="simple">Index Fungorum: IF903560</object-id>
                <object-id xmlns:xlink="http://www.w3.org/1999/xlink" xlink:type="simple">Facesoffungi Number: FoF17635</object-id>
              </tp:taxon-name><tp:taxon-authority>S. Absalan, S. Lumyong and K.D. Hyde</tp:taxon-authority><tp:taxon-status xmlns:xlink="http://www.w3.org/1999/xlink" xlink:type="simple">sp. nov.</tp:taxon-status><xref ref-type="fig" rid="F9">Fig. 10</xref></tp:nomenclature><tp:treatment-sec sec-type="Holotype" id="SECID0EYZBG"><title>Holotype.</title><p><abbrev xmlns:xlink="http://www.w3.org/1999/xlink" xlink:title="Mae Fah Luang University Fungarium" id="ABBRID0E5ZBG" xlink:type="simple">MFLU</abbrev> 25-0027</p><fig id="F9" position="float" orientation="portrait"><object-id xmlns:xlink="http://www.w3.org/1999/xlink" content-type="doi" xlink:type="simple">10.3897/mycokeys.120.152187.figure10</object-id><object-id xmlns:xlink="http://www.w3.org/1999/xlink" content-type="arpha" xlink:type="simple">7E1EA654-00D3-5F78-9E8D-556769613062</object-id><label>Figure 10.</label><caption><p><italic><tp:taxon-name><tp:taxon-name-part taxon-name-part-type="genus" reg="Nemania">Nemania</tp:taxon-name-part><tp:taxon-name-part taxon-name-part-type="species" reg="oryzae">oryzae</tp:taxon-name-part></tp:taxon-name></italic> (<named-content xmlns:xlink="http://www.w3.org/1999/xlink" content-type="dwc:institutional_code" xlink:title="Mae Fah Luang University Culture Collection" xlink:href="http://grbio.org/institution/mae-fah-luang-university-culture-collection" xlink:type="simple">MFLUCC</named-content> 24-0508, ex-type). <bold>a.</bold> Front and reverse of the colony on <abbrev xmlns:xlink="http://www.w3.org/1999/xlink" xlink:title="potato dextrose agar" id="ABBRID0E21BG" xlink:type="simple">PDA</abbrev>; <bold>b–e.</bold> Conidiophore and conidiogenous cells; <bold>f.</bold> Chlamydospore; <bold>g.</bold> Conidia. Scale bars: 10 μm (<bold>b–g</bold>).</p></caption><graphic xmlns:xlink="http://www.w3.org/1999/xlink" xlink:href="mycokeys-120-001-g010.jpg" position="float" orientation="portrait" xlink:type="simple" id="oo_1383883.jpg"><uri content-type="original_file" xlink:type="simple">https://binary.pensoft.net/fig/1383883</uri></graphic></fig></tp:treatment-sec><tp:treatment-sec sec-type="etymology" id="SECID0EM2BG"><title>Etymology.</title><p><italic>Oryzae</italic> refers to the host genus <italic><tp:taxon-name><tp:taxon-name-part taxon-name-part-type="genus" reg="Oryza">Oryza</tp:taxon-name-part></tp:taxon-name></italic> from which it was isolated.</p></tp:treatment-sec><tp:treatment-sec sec-type="description" id="SECID0E22BG"><title>Description.</title><p><italic>Endophytic</italic> from healthy panicle of <italic><tp:taxon-name><tp:taxon-name-part taxon-name-part-type="genus" reg="Oryza">Oryza</tp:taxon-name-part><tp:taxon-name-part taxon-name-part-type="species" reg="sativa">sativa</tp:taxon-name-part></tp:taxon-name></italic>. <bold>Sexual morph</bold>: Not observed. <bold>Asexual morph</bold>: Hyphomycetous. <bold><italic>Hyphae</italic></bold> 1.5–2.5 µm wide, straight, branched, septate, hyaline. <bold><italic>Conidiophores</italic></bold> 3–3.5 µm wide, unbranched, septate, occasionally enlarged towards the upper part, pale brown to hyaline. <bold><italic>Conidiogenous cells</italic></bold> 2.5–3.5 µm wide, cylindrical, pale brown to hyaline. <bold><italic>Conidia</italic></bold> 4.5–7 × 3–4 µm (<italic>x̄</italic> = 6 × 3.5 µm, <italic>n</italic> = 20), obovoid, smooth, hyaline. <bold><italic>Chlamydospores</italic></bold> scarce, thick-walled, hyaline, globose to ellipsoidal.</p></tp:treatment-sec><tp:treatment-sec sec-type="description" id="SECID0EF4BG"><title>Culture characteristics.</title><p>Colonies on <abbrev xmlns:xlink="http://www.w3.org/1999/xlink" xlink:title="potato dextrose agar" id="ABBRID0EL4BG" xlink:type="simple">PDA</abbrev> reaching 65–68 mm in diameter after 7 days at 28 °C, cotton white, circular, medium dense, velvety to felty, with undulate margins; reverse white.</p></tp:treatment-sec><tp:treatment-sec sec-type="material" id="SECID0EP4BG"><title>Material examined.</title><p>Thailand • Chiang Rai Province, Phan District, from healthy tissue part of the rice panicle, 9 November 2021, Nootjarin Jungkhun (NS24-1a = <abbrev xmlns:xlink="http://www.w3.org/1999/xlink" xlink:title="Mae Fah Luang University Fungarium" id="ABBRID0EV4BG" xlink:type="simple">MFLU</abbrev> 25-0027) (ex-type, living culture <named-content xmlns:xlink="http://www.w3.org/1999/xlink" content-type="dwc:institutional_code" xlink:title="Mae Fah Luang University Culture Collection" xlink:href="http://grbio.org/institution/mae-fah-luang-university-culture-collection" xlink:type="simple">MFLUCC</named-content> 24-0508).</p></tp:treatment-sec><tp:treatment-sec sec-type="GenBank numbers" id="SECID0E44BG"><title>GenBank numbers.</title><p><named-content xmlns:xlink="http://www.w3.org/1999/xlink" content-type="dwc:institutional_code" xlink:title="Mae Fah Luang University Culture Collection" xlink:href="http://grbio.org/institution/mae-fah-luang-university-culture-collection" xlink:type="simple">MFLUCC</named-content> 24-0508: <abbrev xmlns:xlink="http://www.w3.org/1999/xlink" xlink:title="internal transcribed spacers" id="ABBRID0EH5BG" xlink:type="simple">ITS</abbrev> = <ext-link xmlns:xlink="http://www.w3.org/1999/xlink" xlink:href="PV241499" ext-link-type="gen" xlink:type="simple">PV241499</ext-link>, <abbrev xmlns:xlink="http://www.w3.org/1999/xlink" xlink:title="28S ribosomal RNA" id="ABBRID0EQ5BG" xlink:type="simple">LSU</abbrev> = N/A, <italic>rpb</italic>2 = <ext-link xmlns:xlink="http://www.w3.org/1999/xlink" xlink:href="PV275682" ext-link-type="gen" xlink:type="simple">PV275682</ext-link>, <italic>tub</italic>2 = <ext-link xmlns:xlink="http://www.w3.org/1999/xlink" xlink:href="PV275686" ext-link-type="gen" xlink:type="simple">PV275686</ext-link>.</p></tp:treatment-sec><tp:treatment-sec sec-type="notes" id="SECID0EC6BG"><title>Notes.</title><p><italic><tp:taxon-name><tp:taxon-name-part taxon-name-part-type="genus" reg="Nemania">Nemania</tp:taxon-name-part><tp:taxon-name-part taxon-name-part-type="species" reg="oryzae">oryzae</tp:taxon-name-part></tp:taxon-name></italic> is proposed here as a new species based on multi-gene phylogenetic analyses. Our strain (<named-content xmlns:xlink="http://www.w3.org/1999/xlink" content-type="dwc:institutional_code" xlink:title="Mae Fah Luang University Culture Collection" xlink:href="http://grbio.org/institution/mae-fah-luang-university-culture-collection" xlink:type="simple">MFLUCC</named-content> 24-0508) clustered in a separate lineage, distinct from <italic><tp:taxon-name><tp:taxon-name-part taxon-name-part-type="genus" reg="Nemania">N.</tp:taxon-name-part><tp:taxon-name-part taxon-name-part-type="species" reg="primolutea">primolutea</tp:taxon-name-part></tp:taxon-name></italic>, <italic><tp:taxon-name><tp:taxon-name-part taxon-name-part-type="genus" reg="Nemania">N.</tp:taxon-name-part><tp:taxon-name-part taxon-name-part-type="species" reg="aquilariae">aquilariae</tp:taxon-name-part></tp:taxon-name></italic>, and <italic><tp:taxon-name><tp:taxon-name-part taxon-name-part-type="genus" reg="Nemania">N.</tp:taxon-name-part><tp:taxon-name-part taxon-name-part-type="species" reg="feicuiensis">feicuiensis</tp:taxon-name-part></tp:taxon-name></italic>, with 100% <abbrev xmlns:xlink="http://www.w3.org/1999/xlink" xlink:title="Maximum Likelihood" id="ABBRID0EZAAI" xlink:type="simple">ML</abbrev> and 1.00 <abbrev xmlns:xlink="http://www.w3.org/1999/xlink" xlink:title="Bayesian posterior probabilities" id="ABBRID0E4AAI" xlink:type="simple">PP</abbrev> bootstrap support (Fig. <xref ref-type="fig" rid="F8">9</xref>). A comparison of the nucleotide differences between <italic><tp:taxon-name><tp:taxon-name-part taxon-name-part-type="genus" reg="Nemania">N.</tp:taxon-name-part><tp:taxon-name-part taxon-name-part-type="species" reg="oryzae">oryzae</tp:taxon-name-part></tp:taxon-name></italic> and the closely related species, <italic><tp:taxon-name><tp:taxon-name-part taxon-name-part-type="genus" reg="Nemania">N.</tp:taxon-name-part><tp:taxon-name-part taxon-name-part-type="species" reg="aquilariae">aquilariae</tp:taxon-name-part></tp:taxon-name></italic>, revealed 0.28% (across 357 nucleotides), 4% (across 886 nucleotides), and 5.2% (across 327 nucleotides) base pair differences in <abbrev xmlns:xlink="http://www.w3.org/1999/xlink" xlink:title="internal transcribed spacers" id="ABBRID0E2BAI" xlink:type="simple">ITS</abbrev>, <italic>rpb</italic>2, and <italic>tub</italic>2 gene regions, respectively. <italic><tp:taxon-name><tp:taxon-name-part taxon-name-part-type="genus" reg="Nemania">Nemania</tp:taxon-name-part><tp:taxon-name-part taxon-name-part-type="species" reg="aquilariae">aquilariae</tp:taxon-name-part></tp:taxon-name></italic> (KUMCC 20-0268) was isolated from the wood of <italic><tp:taxon-name><tp:taxon-name-part taxon-name-part-type="genus" reg="Aquilaria">Aquilaria</tp:taxon-name-part><tp:taxon-name-part taxon-name-part-type="species" reg="sinensis">sinensis</tp:taxon-name-part></tp:taxon-name></italic> as an endophytic fungus and did not sporulate on the culture media (<xref ref-type="bibr" rid="B129">Tibpromma et al. 2021</xref>). Hence, morphological comparisons are not feasible due to the absence of micro-morphological details in <italic><tp:taxon-name><tp:taxon-name-part taxon-name-part-type="genus" reg="Nemania">N.</tp:taxon-name-part><tp:taxon-name-part taxon-name-part-type="species" reg="aquilariae">aquilariae</tp:taxon-name-part></tp:taxon-name>’s</italic> description. Sequence comparison between <italic><tp:taxon-name><tp:taxon-name-part taxon-name-part-type="genus" reg="Nemania">N.</tp:taxon-name-part><tp:taxon-name-part taxon-name-part-type="species" reg="oryzae">oryzae</tp:taxon-name-part></tp:taxon-name></italic> and <italic><tp:taxon-name><tp:taxon-name-part taxon-name-part-type="genus" reg="Nemania">N.</tp:taxon-name-part><tp:taxon-name-part taxon-name-part-type="species" reg="feicuiensis">feicuiensis</tp:taxon-name-part></tp:taxon-name></italic> showed base pair differences of 2.5% (across 357 nucleotides), 9.2% (across 886 nucleotides), and 13.4% (across 327 nucleotides) in the <abbrev xmlns:xlink="http://www.w3.org/1999/xlink" xlink:title="internal transcribed spacers" id="ABBRID0E6DAI" xlink:type="simple">ITS</abbrev>, <italic>rpb</italic>2, and <italic>tub</italic>2 gene regions, respectively. Morphological distinction between the two species is also not feasible, as <italic><tp:taxon-name><tp:taxon-name-part taxon-name-part-type="genus" reg="Nemania">N.</tp:taxon-name-part><tp:taxon-name-part taxon-name-part-type="species" reg="feicuiensis">feicuiensis</tp:taxon-name-part></tp:taxon-name></italic> has only been documented as a sexual morph (<xref ref-type="bibr" rid="B93">Pi et al. 2021</xref>).</p></tp:treatment-sec><tp:treatment-sec><!--Section generated to contain objects referenced in tp:taxon-treatment.--><fig id="F8" position="float" orientation="portrait"><object-id xmlns:xlink="http://www.w3.org/1999/xlink" content-type="doi" xlink:type="simple">10.3897/mycokeys.120.152187.figure9</object-id><object-id xmlns:xlink="http://www.w3.org/1999/xlink" content-type="arpha" xlink:type="simple">70A0BCA2-BC72-56FC-BFD7-7A241CFF78B9</object-id><label>Figure 9.</label><caption><p>Phylogram of <abbrev xmlns:xlink="http://www.w3.org/1999/xlink" xlink:title="Maximum Likelihood" id="ABBRID0EUWBG" xlink:type="simple">ML</abbrev> analysis based on combined <abbrev xmlns:xlink="http://www.w3.org/1999/xlink" xlink:title="internal transcribed spacers" id="ABBRID0EYWBG" xlink:type="simple">ITS</abbrev>, <abbrev xmlns:xlink="http://www.w3.org/1999/xlink" xlink:title="28S ribosomal RNA" id="ABBRID0E3WBG" xlink:type="simple">LSU</abbrev>, <italic>rpb</italic>2, and <italic>tub</italic>2 sequence data. <abbrev xmlns:xlink="http://www.w3.org/1999/xlink" xlink:title="Maximum Likelihood" id="ABBRID0EEXBG" xlink:type="simple">ML</abbrev> bootstrap support values equal to or higher than 60% and Bayesian probability values (<abbrev xmlns:xlink="http://www.w3.org/1999/xlink" xlink:title="Bayesian posterior probabilities" id="ABBRID0EIXBG" xlink:type="simple">PP</abbrev>) equal to or above 0.80 are given at the nodes (<abbrev xmlns:xlink="http://www.w3.org/1999/xlink" xlink:title="Maximum Likelihood" id="ABBRID0EMXBG" xlink:type="simple">ML</abbrev>/<abbrev xmlns:xlink="http://www.w3.org/1999/xlink" xlink:title="Bayesian posterior probabilities" id="ABBRID0EQXBG" xlink:type="simple">PP</abbrev>). The tree is rooted to <italic><tp:taxon-name><tp:taxon-name-part taxon-name-part-type="genus" reg="Rosellinia">Rosellinia</tp:taxon-name-part><tp:taxon-name-part taxon-name-part-type="species" reg="britannica">britannica</tp:taxon-name-part></tp:taxon-name></italic> (<abbrev xmlns:xlink="http://www.w3.org/1999/xlink" xlink:title="Mae Fah Luang University Fungarium" id="ABBRID0E6XBG" xlink:type="simple">MFLU</abbrev> 17-302). The isolate from the current study is highlighted in red, and type strains are indicated in bold black.</p></caption><graphic xmlns:xlink="http://www.w3.org/1999/xlink" xlink:href="mycokeys-120-001-g009.jpg" position="float" orientation="portrait" xlink:type="simple" id="oo_1383882.jpg"><uri content-type="original_file" xlink:type="simple">https://binary.pensoft.net/fig/1383882</uri></graphic></fig></tp:treatment-sec><ref-list><ref id="B129"><mixed-citation xmlns:xlink="http://www.w3.org/1999/xlink" xlink:type="simple"><person-group><name name-style="western"><surname>Tibpromma</surname><given-names>S</given-names></name><name name-style="western"><surname>McKenzie</surname><given-names>EHC</given-names></name><name name-style="western"><surname>Karunarathna</surname><given-names>SC</given-names></name><name name-style="western"><surname>Mortimer</surname><given-names>PE</given-names></name><name name-style="western"><surname>Xu</surname><given-names>J</given-names></name><name name-style="western"><surname>Hyde</surname><given-names>KD</given-names></name><name name-style="western"><surname>Hu</surname><given-names>DM</given-names></name></person-group> (<year>2021</year>) Volatile constituents of endophytic fungi isolated from <italic><tp:taxon-name><tp:taxon-name-part taxon-name-part-type="genus">Aquilaria</tp:taxon-name-part><tp:taxon-name-part taxon-name-part-type="species">sinensis</tp:taxon-name-part></tp:taxon-name></italic> with descriptions of two new species of <italic><tp:taxon-name><tp:taxon-name-part taxon-name-part-type="genus">Nemania</tp:taxon-name-part></tp:taxon-name></italic>. Life (Chicago, Ill.) 11: 363. <ext-link xlink:href="10.3390/life11040363" ext-link-type="doi" xlink:type="simple">https://doi.org/10.3390/life11040363</ext-link></mixed-citation></ref><ref id="B93"><mixed-citation xmlns:xlink="http://www.w3.org/1999/xlink" xlink:type="simple"><person-group><name name-style="western"><surname>Pi</surname><given-names>YH</given-names></name><name name-style="western"><surname>Long</surname><given-names>SH</given-names></name><name name-style="western"><surname>Wu</surname><given-names>YP</given-names></name><name name-style="western"><surname>Liu</surname><given-names>LL</given-names></name><name name-style="western"><surname>Lin</surname><given-names>Y</given-names></name><name name-style="western"><surname>Long</surname><given-names>QD</given-names></name><name name-style="western"><surname>Kang</surname><given-names>JC</given-names></name><name name-style="western"><surname>Kang</surname><given-names>YQ</given-names></name><name name-style="western"><surname>Chang</surname><given-names>CR</given-names></name><name name-style="western"><surname>Shen</surname><given-names>XC</given-names></name><name name-style="western"><surname>Wijayawardene</surname><given-names>NN</given-names></name><name name-style="western"><surname>Zhang</surname><given-names>X</given-names></name><name name-style="western"><surname>Li</surname><given-names>QR</given-names></name></person-group> (<year>2021</year>) <article-title>A taxonomic study of <italic><tp:taxon-name><tp:taxon-name-part taxon-name-part-type="genus">Nemania</tp:taxon-name-part></tp:taxon-name></italic> from China, with six new species.</article-title><source>MycoKeys</source><volume>83</volume>: <fpage>39</fpage>–<lpage>67</lpage>. <ext-link xlink:href="10.3897/mycokeys.83.69906" ext-link-type="doi" xlink:type="simple">https://doi.org/10.3897/mycokeys.83.69906</ext-link></mixed-citation></ref></ref-list></tp:taxon-treatment>
